# Supplementary material for: Whole genome sequencing for investigations of meningococcal outbreaks in the United States: a retrospective analysis
Source: Sci Rep. 2018 Oct 25;8:15803. doi: 10.1038/s41598-018-33622-5 (PMC6202316; doi:10.1038/s41598-018-33622-5)
Supplement: Supplementary file 2 — Supplementary Table 1 [file 41598_2018_33622_MOESM2_ESM.xlsx]

## Sheet: Sheet1
Whole genome sequencing for investigations of meningococcal outbreaks in the United States: a retrospective analysis
Melissa J. Whaley, Sandeep J. Joseph, Adam C. Retchless, Cecilia B. Kretz, Amy Blain, Fang Hu, How-Yi Chang, Sarah A. Meyer, Jessica R. MacNeil, Timothy D. Read, and Xin Wang
Supplementary Table 1.
A. Minimum and maximum number of SNP/allele differences within and between NmB outbreak isolates across different WGS methods.
	SNIPPY (read mapping)		kSNP_core		kSNP_all		cgMLST		Parsnp		Roary
Outbreaks (# of isolates)	SNP differences within the outbreak [min-max]	SNP differences between outbreak [min-max]	SNP differences within the outbreak [min-max]	SNP differences between outbreak [min-max]	SNP differences within the outbreak [min-max]	SNP differences between outbreak [min-max]	Allele differences within the outbreak [min-max]	Allele differences between outbreak [min-max]	SNP differences within the outbreak [min-max]	SNP differences between outbreak [min-max]	SNP differences within the outbreak [min-max]	SNP differences between outbreak [min-max]
OB1 (4)	0 - 4	166- 857	0 - 1	605 - 3250	0 - 2	2403 - 11134	1 - 5	459 - 1467	0 - 1	103 - 633	0 - 1	98 - 517
OB10 (8)	0 - 12	648 - 736	0 - 13	2902 - 3467	0 - 71	10159 - 11499	30 - 83	962 - 1480	0 - 1	576 - 627	0 -2	462 - 520
OB10* (8)	0 - 475	367 - 736	0 - 2141	1665 - 3376	0 - 7460	5901 - 11352	30 - 1139	929 - 1470	0 - 383	301 - 626	0 -327	444 - 489
OB11 (4)	0 - 13	19 - 836	0 - 38	71 - 3436	0 - 268	247 - 11335	52 - 86	70 - 1482	0 - 0	12 - 648	0 -1	11 -541
OB11* (5)	0 - 21	2 - 808	0 - 103	0 - 3354	0 -352	16 - 11335	53 - 126	33 - 1480	0 -13	1 - 639	0 - 13	1 - 537
OB12* (6)	0 - 10	2 - 845	0 - 24	87 - 3376	0 - 65	16 - 11352	13 - 52	33 - 1480	0 - 1	12 - 638	0 - 1	1 - 534
OB12 (8)	0 - 10	19 - 808	0 - 34	71 - 3437	0 - 104	247 - 11221	13 - 172	70 - 1480	0 -6	12 - 638	0 - 11	11 - 534
OB13 (2)	10 - 10	712 - 857	2017-07-07	3093 - 3271	26 - 26	10618 - 11149	17 - 17	1402 - 1479	0 - 0	626 - 640	0 - 0	478 - 539
OB15 (2)	0 - 3	614 - 763	0 - 0	2786 - 3178	11 - 11	9952 - 10992	30 - 30	1392 - 1480	0 - 0	551 - 662	0 - 0	461 - 539
OB3 (3)	0 - 1	166 -841	0 - 13	605 - 3252	0 -72	2403 - 10954	20 - 45	459 - 1479	0 - 2	103 - 640	0 -2	98 - 523
OB6* (3)	0 - 706	22 - 719	1 - 3450	87 - 3137	0 - 11517	472 - 10678	30 - 1486	151 - 1437	0 - 609	18- 615	0 - 489	11 - 478
OB6 (2)	1 - 1	22 - 791	0 - 0	87 - 3467	0 - 46	472 - 11499	30 - 30	151 - 1489	0 - 1	18 - 642	0 - 2	11 - 538
OB10* - included the outlier OB10 isolate, M27482, and excluded the OB10 associated sporadic isolate, M28126 that clustered into a single phylogenetic clade along with majority of OB10 isolates
OB11* - included the OB11 associated sporadic isolate, M37349.
OB12* - excluded the OB11 associated sporadic isolate , M37349 and OB12 associated sporadic isolate, M37244.
OB6* - included the outlier OB6 isolate, M24251
B. Minimum and maximum number of SNP/allele differences within and between NmC outbreak isolates. across different WGS methods
	SNIPPY (read mapping)		kSNP_core		kSNP_all		cgMLST		Parsnp		Roary
Outbreaks (# of isolates)	SNP differences within the outbreak [min-max]	SNP differences between outbreak [min-max]	SNP differences within the outbreak [min-max]	SNP differences between outbreak [min-max]	SNP differences within the outbreak [min-max]	SNP differences between outbreak [min-max]	Allele differences within the outbreak [min-max]	Allele differences between outbreak [min-max]	SNP differences within the outbreak [min-max]	SNP differences between outbreak [min-max]	SNP differences within the outbreak [min-max]	SNP differences between outbreak [min-max]
OB14* (7)	0-9	27 - 2069	0-3	303-5761	0 - 32	724 - 11019	13-74	211-1468	0 - 7	21 - 1845	0 - 6	23 - 1694
OB14 (9)	0-9	47 - 2069	0-11	304-5761	0 - 64	764 -11019	13-79	167-1468	0 - 8	45 - 1845	0 - 7	43 - 1694
OB2 (4)	0 -47	2069 - 2122	0-186	5671-5761	0 - 464	10929 - 11019	22 - 86	1454 - 1468	0 - 3	1825 - 1848	0 - 8	1694 - 1732
OB2* (5)	0-47	2069 - 2122	0-186	5671-5761	0 - 464	10929 - 11019	5-90	1454-1468	0 - 3	1825 - 1848	0 - 8	1694 - 1732
OB4 (4)	0-1	65 - 2120	0-0	451-5708	0 - 18	1073 - 10990	1-39	241-1457	0 -1	49 - 1843	0 - 2	48 - 1721
OB5 (8)	0-3	111 - 2111	0-3	483-5671	0 - 32	1132 - 10944	3-46	259-1456	0 -1	75 - 1848	0 - 3	70 - 1724
OB7* (14)	0-68	27-2121	0-439	171-5691	0 - 898	399 - 11000	2-201	121-1454	0 - 64	21 - 1842	0 - 65	23 - 1729
OB7 (12)	0-12	47-2132	0-23	322-5741	0 - 81	764 - 11000	2-57	198 -1454	0 -4	61 - 1852	0 -5	43 - 1729
OB8* (5)	0 - 79	23 - 2122	0-578	29-5719	0 - 1291	281 - 11081	5-267	83-1456	0 - 59	10 - 1846	0 - 77	15 - 1732
OB8 (3)	0-3	66 - 2122	0-2	484-5720	0 - 20	1048 - 11081	5-50	198-1456	0 - 0	58 - 1849	0 -5	60 - 1735
OB9* (9)	0 - 498	23 - 2090	0-1706	171-5696	0 - 3757	281 - 10929	4-718	83-1456	0 -372	10 - 1825	0 - 359	15 - 1696
OB9 (7)	0 - 14	433 - 2090	0-128	1424-5696	0 -237	3215 - 10929	4-79	610 - 1456	0 - 8	333 - 1825	0 - 14	316 - 1696
OB14* - excluded 2 sporadic isolates, M38742 and M38741, which were isolated from the same geographical location and year when OB14 was happening (and also based on tracking the common ancestor on the molecular clock analysis and all other 5 methods).
OB7* - included 4 OB7 isolates, M24930, M26919, M26931 and M26922, which did not share a common ancestor to the main OB7 cluster; did not included 3 sporadic isolates, M25244, M27459 and M23677, which were isolated from the same geographical location when OB7 occurred.
OB8* - included 5 OB8 isolates, M26263, M26417 M25941, M26017 and M25953. Isolates M26017 and M25953 were not a part of the distinct clade. Isolates M26417 and M26263 are from the same person.
OB9* - included 2 OB9 outlier isolates, M26089 and M26059, which did not cluster with the main OB9 isolates across any methods
OB2* - included 1 secondary case isolate, M21954
