# Supplementary material for: Whole genome sequencing for investigations of meningococcal outbreaks in the United States: a retrospective analysis
Source: Sci Rep. 2018 Oct 25;8:15803. doi: 10.1038/s41598-018-33622-5 (PMC6202316; doi:10.1038/s41598-018-33622-5)
Supplement: Supplementary file 3 — Supplementary Table 2 [file 41598_2018_33622_MOESM3_ESM.xlsx]

## Sheet: Copy_CFML_recomb_trim_SNIPPY_B_
Whole genome sequencing for investigations of meningococcal outbreaks in the United States: a retrospective analysis
Melissa J. Whaley, Sandeep J. Joseph, Adam C. Retchless, Cecilia B. Kretz, Amy Blain, Fang Hu, How-Yi Chang, Sarah A. Meyer, Jessica R. MacNeil, Timothy D. Read, and Xin Wang
Supplementary Table 2a. Pairwise SNP differences estimated from the short read reference mapping whole genome alignment generated using SNIPPY for NmB isolates. SNPs that were outside of the predicted recombinant segments based on ClonalFrameML were only reported.
Tree label/Isolate id	M18678-CC269-317-OB1-2009	M18679-CC269-318-OB1-2009	M18680-CC269-317-OB1-2009	M18727-CC269-317-OB1-2009	M18978-CC213-510-SP11-2009	M19605-CC41_44-511-SP17-2009	M19898-CC32-NA-SP12-2009	M20756-CC41_44-NA-SP11-2009	M20967-CC213-NA-SP13-2009	M21294-CC269-347-OB3-2010	M21295-CC269-347-OB3-2010	M21317-CC269-347-OB3-2010	M21319-CC60-348-SP3-2009	M21326-CC41_44-350-SP3-2009	M21454-CC32-507-SP12-2010	M21738-CC32-305-SP12-2010	M21920-CC461-514-SP17-2010	M22962-ST6119-NA-SP8-2011	M23232-CC103-NA-SP12-2011	M23548-CC35-NA-SP16-2011	M23593-CC32-NA-SP12-2011	M23978-CC167-393-OB15-2011	M23979-CC167-393-OB15-2011	M23980-CC32-394-SP15-2011	M24249-CC32-187-OB6-2011	M24250-CC32-187-OB6-2011	M24251-CC41_44-312-OB6-2011	M24268-CC41_44-NA-SP16-2012	M24330-CC32-NA-SP12-2012	M24332-CC213-NA-SP12-2012	M24671-CC32-NA-SP12-2012	M24672-CC41_44-NA-SP16-2012	M24998-CC35-NA-SP12-2012	M24999-CC32-NA-SP12-2012	M25000-ST5888-NA-SP12-2012	M25120-CC32-NA-SP12-2012	M25159-CC4821-NA-SP11-2012	M25166-CC32-187-SP11-2012	M25170-CC32-NA-SP8-2012	M25171-CC32-NA-SP8-2012	M25249-CC35-NA-SP13-2012	M25330-ST5888-NA-SP12-2012	M25391-CC32-NA-SP13-2012	M25392-CC32-NA-SP13-2012	M25518-CC32-NA-SP12-2012	M25686-CC162-NA-SP8-2012	M25777-CC41_44-NA-SP12-2012	M25939-CC35-NA-SP8-2013	M25981-CC32-NA-SP18-2013
M18678-CC269-317-OB1-2009	0	1	0	1	875	749	698	746	899	169	168	169	641	749	688	683	801	840	697	645	699	715	701	641	652	632	737	759	641	808	649	726	644	671	767	654	876	631	661	651	675	766	628	636	631	810	723	668	642
M18679-CC269-318-OB1-2009	1	0	1	2	877	750	699	747	901	169	168	169	642	750	686	684	803	842	698	646	700	716	702	642	653	633	737	760	642	810	650	726	646	672	768	655	877	632	662	652	677	767	629	637	632	812	725	670	643
M18680-CC269-317-OB1-2009	0	1	0	1	875	749	698	746	900	168	167	168	641	749	687	683	800	840	697	645	698	716	702	641	652	632	737	759	641	809	648	726	644	671	767	654	876	631	661	651	675	766	628	636	631	812	724	670	642
M18727-CC269-317-OB1-2009	1	2	1	0	874	748	693	745	897	168	167	168	640	748	682	678	800	838	697	644	695	714	700	639	651	631	737	758	638	807	646	725	643	667	766	650	876	630	656	649	673	765	626	634	628	807	722	666	641
M18978-CC213-510-SP11-2009	875	877	875	874	0	737	878	759	138	857	860	860	693	757	881	875	842	898	732	833	872	788	759	800	823	810	771	752	791	90	829	751	845	839	847	857	867	816	850	802	859	852	798	811	814	858	766	869	817
M19605-CC41_44-511-SP17-2009	749	750	749	748	737	0	750	438	728	726	726	727	605	380	744	743	741	781	655	741	741	630	621	726	748	741	423	91	714	701	740	394	732	735	480	732	781	741	740	705	732	482	715	714	723	677	425	743	744
M19898-CC32-NA-SP12-2009	698	699	698	693	878	750	0	716	878	663	662	661	663	750	59	53	803	876	732	601	71	806	779	121	54	49	706	755	97	783	57	734	627	87	800	93	898	46	50	116	667	803	90	88	86	812	730	655	48
M20756-CC41_44-NA-SP11-2009	746	747	746	745	759	438	716	0	749	715	713	713	591	520	712	710	738	794	643	744	719	596	588	694	709	699	348	461	678	721	702	216	737	712	551	705	796	695	709	679	760	546	671	671	693	715	148	737	701
M20967-CC213-NA-SP13-2009	899	901	900	897	138	728	878	749	0	863	866	866	691	746	873	879	846	879	741	822	867	782	760	819	826	808	739	738	811	108	845	750	836	847	821	859	856	817	853	802	852	817	814	819	824	853	752	851	815
M21294-CC269-347-OB3-2010	169	169	168	168	857	726	663	715	863	0	0	1	626	722	650	650	773	857	680	616	664	733	720	626	635	617	724	729	616	776	627	683	626	651	741	629	869	612	635	617	639	735	603	609	606	799	682	648	622
M21295-CC269-347-OB3-2010	168	168	167	167	860	726	662	713	866	0	0	0	618	721	649	649	774	855	674	610	664	727	716	626	635	617	723	729	614	775	627	683	618	650	740	627	868	612	633	616	631	734	600	609	605	797	680	640	622
M21317-CC269-347-OB3-2010	169	169	168	168	860	727	661	713	866	1	0	0	626	720	648	647	774	856	680	616	664	733	720	627	636	617	723	729	615	775	625	683	625	648	738	628	870	612	632	615	637	734	600	608	605	799	681	646	623
M21319-CC60-348-SP3-2009	641	642	641	640	693	605	663	591	691	626	618	626	0	642	661	657	676	715	559	669	664	597	587	673	666	660	599	610	663	673	653	567	684	652	643	652	762	654	652	644	675	641	664	662	646	720	566	674	666
M21326-CC41_44-350-SP3-2009	749	750	749	748	757	380	750	520	746	722	721	720	642	0	733	736	710	780	671	731	732	658	651	713	741	729	479	373	699	714	731	457	712	727	529	727	772	726	730	685	728	522	702	701	716	709	493	736	734
M21454-CC32-507-SP12-2010	688	686	687	682	881	744	59	712	873	650	649	648	661	733	0	56	797	875	725	586	73	808	779	121	60	51	701	744	90	777	58	722	620	80	791	96	889	47	52	107	654	797	84	81	91	794	718	653	48
M21738-CC32-305-SP12-2010	683	684	683	678	875	743	53	710	879	650	649	647	657	736	56	0	791	875	731	598	77	804	777	119	32	27	706	746	86	777	13	723	623	82	801	72	891	9	15	110	663	804	81	79	63	807	721	657	24
M21920-CC461-514-SP17-2010	801	803	800	800	842	741	803	738	846	773	774	774	676	710	797	791	0	902	702	810	808	693	680	768	786	768	717	753	751	790	782	729	811	788	783	790	850	768	784	742	823	777	748	747	777	810	731	820	772
M22962-ST6119-NA-SP8-2011	840	842	840	838	898	781	876	794	879	857	855	856	715	780	875	875	902	0	797	832	858	803	793	848	855	842	772	794	831	828	861	753	842	872	868	867	911	844	864	819	849	867	827	829	847	861	785	839	849
M23232-CC103-NA-SP12-2011	697	698	697	697	732	655	732	643	741	680	674	680	559	671	725	731	702	797	0	733	728	650	647	730	737	724	659	677	724	713	721	629	727	717	682	720	804	720	724	718	741	683	727	724	710	770	636	724	728
M23548-CC35-NA-SP16-2011	645	646	645	644	833	741	601	744	822	616	610	616	669	731	586	598	810	832	733	0	600	738	725	590	589	581	766	766	585	785	590	741	106	592	767	594	906	580	595	564	68	763	583	584	579	842	719	150	587
M23593-CC32-NA-SP12-2011	699	700	698	695	872	741	71	719	867	664	664	664	664	732	73	77	808	858	728	600	0	813	785	144	74	71	698	741	116	774	78	734	619	107	784	108	890	68	74	128	662	787	111	106	103	789	737	651	67
M23978-CC167-393-OB15-2011	715	716	716	714	788	630	806	596	782	733	727	733	597	658	808	804	693	803	650	738	813	0	3	750	768	756	628	650	770	746	782	566	752	787	695	795	804	753	792	764	772	692	774	780	764	798	605	752	759
M23979-CC167-393-OB15-2011	701	702	702	700	759	621	779	588	760	720	716	720	587	651	779	777	680	793	647	725	785	3	0	742	755	743	618	640	747	727	763	558	735	763	679	769	796	740	766	741	746	676	753	756	749	778	600	734	747
M23980-CC32-394-SP15-2011	641	642	641	639	800	726	121	694	819	626	626	627	673	713	121	119	768	848	730	590	144	750	742	0	121	122	698	731	114	750	119	721	590	140	733	159	874	115	121	145	604	738	106	106	154	732	700	618	118
M24249-CC32-187-OB6-2011	652	653	652	651	823	748	54	709	826	635	635	636	666	741	60	32	786	855	737	589	74	768	755	121	0	4	707	755	89	758	31	728	587	75	753	68	892	20	31	105	607	753	82	77	65	771	705	620	23
M24250-CC32-187-OB6-2011	632	633	632	631	810	741	49	699	808	617	617	617	660	729	51	27	768	842	724	581	71	756	743	122	4	0	697	744	84	744	26	718	574	70	740	63	888	20	25	100	596	739	77	73	62	754	692	608	25
M24251-CC41_44-312-OB6-2011	737	737	737	737	771	423	706	348	739	724	723	723	599	479	701	706	717	772	659	766	698	628	618	698	707	697	0	427	704	744	699	319	760	694	507	690	743	696	698	702	762	510	709	710	687	739	346	784	697
M24268-CC41_44-NA-SP16-2012	759	760	759	758	752	91	755	461	738	729	729	729	610	373	744	746	753	794	677	766	741	650	640	731	755	744	427	0	718	712	743	402	756	740	492	734	807	742	743	707	754	490	719	717	727	733	446	765	748
M24330-CC32-NA-SP12-2012	641	642	641	638	791	714	97	678	811	616	614	615	663	699	90	86	751	831	724	585	116	770	747	114	89	84	704	718	0	759	84	694	607	103	743	121	845	76	84	99	639	741	55	56	119	782	685	627	83
M24332-CC213-NA-SP12-2012	808	810	809	807	90	701	783	721	108	776	775	775	673	714	777	777	790	828	713	785	774	746	727	750	758	744	744	712	759	0	758	711	815	763	787	770	825	747	769	746	816	779	765	766	744	821	710	806	749
M24671-CC32-NA-SP12-2012	649	650	648	646	829	740	57	702	845	627	627	625	653	731	58	13	782	861	721	590	78	782	763	119	31	26	699	743	84	758	0	719	602	77	777	68	887	9	16	104	631	769	81	78	66	782	709	635	25
M24672-CC41_44-NA-SP16-2012	726	726	726	725	751	394	734	216	750	683	683	683	567	457	722	723	729	753	629	741	734	566	558	721	728	718	319	402	694	711	719	0	722	725	539	714	773	720	720	695	737	535	693	694	702	705	200	740	720
M24998-CC35-NA-SP12-2012	644	646	644	643	845	732	627	737	836	626	618	625	684	712	620	623	811	842	727	106	619	752	735	590	587	574	760	756	607	815	602	722	0	612	804	613	906	576	614	598	144	797	606	605	596	855	719	172	582
M24999-CC32-NA-SP12-2012	671	672	671	667	839	735	87	712	847	651	650	648	652	727	80	82	788	872	717	592	107	787	763	140	75	70	694	740	103	763	77	725	612	0	766	112	888	67	75	124	642	763	111	107	99	776	715	638	70
M25000-ST5888-NA-SP12-2012	767	768	767	766	847	480	800	551	821	741	740	738	643	529	791	801	783	868	682	767	784	695	679	733	753	740	507	492	743	787	777	539	804	766	0	783	815	743	787	751	806	13	742	733	751	683	558	798	749
M25120-CC32-NA-SP12-2012	654	655	654	650	857	732	93	705	859	629	627	628	652	727	96	72	790	867	720	594	108	795	769	159	68	63	690	734	121	770	68	714	613	112	783	0	890	58	64	144	644	781	121	115	11	799	711	625	60
M25159-CC4821-NA-SP11-2012	876	877	876	876	867	781	898	796	856	869	868	870	762	772	889	891	850	911	804	906	890	804	796	874	892	888	743	807	845	825	887	773	906	888	815	890	0	880	885	840	907	814	842	850	876	763	765	902	890
M25166-CC32-187-SP11-2012	631	632	631	630	816	741	46	695	817	612	612	612	654	726	47	9	768	844	720	580	68	753	740	115	20	20	696	742	76	747	9	720	576	67	743	58	880	0	9	92	597	741	70	66	58	751	694	608	19
M25170-CC32-NA-SP8-2012	661	662	661	656	850	740	50	709	853	635	633	632	652	730	52	15	784	864	724	595	74	792	766	121	31	25	698	743	84	769	16	720	614	75	787	64	885	9	0	104	648	783	79	77	61	796	713	640	23
M25171-CC32-NA-SP8-2012	651	652	651	649	802	705	116	679	802	617	616	615	644	685	107	110	742	819	718	564	128	764	741	145	105	100	702	707	99	746	104	695	598	124	751	144	840	92	104	0	625	752	96	96	142	800	679	632	98
M25249-CC35-NA-SP13-2012	675	677	675	673	859	732	667	760	852	639	631	637	675	728	654	663	823	849	741	68	662	772	746	604	607	596	762	754	639	816	631	737	144	642	806	644	907	597	648	625	0	809	638	636	607	879	721	181	602
M25330-ST5888-NA-SP12-2012	766	767	766	765	852	482	803	546	817	735	734	734	641	522	797	804	777	867	683	763	787	692	676	738	753	739	510	490	741	779	769	535	797	763	13	781	814	741	783	752	809	0	738	738	750	683	552	804	747
M25391-CC32-NA-SP13-2012	628	629	628	626	798	715	90	671	814	603	600	600	664	702	84	81	748	827	727	583	111	774	753	106	82	77	709	719	55	765	81	693	606	111	742	121	842	70	79	96	638	738	0	8	118	775	678	634	75
M25392-CC32-NA-SP13-2012	636	637	636	634	811	714	88	671	819	609	609	608	662	701	81	79	747	829	724	584	106	780	756	106	77	73	710	717	56	766	78	694	605	107	733	115	850	66	77	96	636	738	8	0	116	784	677	638	72
M25518-CC32-NA-SP12-2012	631	632	631	628	814	723	86	693	824	606	605	605	646	716	91	63	777	847	710	579	103	764	749	154	65	62	687	727	119	744	66	702	596	99	751	11	876	58	61	142	607	750	118	116	0	768	693	604	60
M25686-CC162-NA-SP8-2012	810	812	812	807	858	677	812	715	853	799	797	799	720	709	794	807	810	861	770	842	789	798	778	732	771	754	739	733	782	821	782	705	855	776	683	799	763	751	796	800	879	683	775	784	768	0	713	856	758
M25777-CC41_44-NA-SP12-2012	723	725	724	722	766	425	730	148	752	682	680	681	566	493	718	721	731	785	636	719	737	605	600	700	705	692	346	446	685	710	709	200	719	715	558	711	765	694	713	679	721	552	678	677	693	713	0	726	694
M25939-CC35-NA-SP8-2013	668	670	670	666	869	743	655	737	851	648	640	646	674	736	653	657	820	839	724	150	651	752	734	618	620	608	784	765	627	806	635	740	172	638	798	625	902	608	640	632	181	804	634	638	604	856	726	0	612
M25981-CC32-NA-SP18-2013	642	643	642	641	817	744	48	701	815	622	622	623	666	734	48	24	772	849	728	587	67	759	747	118	23	25	697	748	83	749	25	720	582	70	749	60	890	19	23	98	602	747	75	72	60	758	694	612	0
M26242-CC11-424-SP15-2013	726	727	726	725	760	734	754	725	768	705	705	705	646	751	736	762	715	771	654	796	750	640	631	756	761	747	706	741	739	750	749	687	779	740	728	753	808	747	751	751	775	725	747	748	737	781	685	778	754
M26265-CC41_44-357-SP15-2013	757	757	757	755	808	404	752	380	783	728	727	729	614	455	741	743	729	812	674	759	736	649	641	737	748	736	248	401	720	761	740	342	768	742	563	736	801	737	738	709	759	564	720	719	722	746	379	776	739
M26312-CC41_44-429-OB10-2013	732	733	732	732	751	323	748	469	740	710	710	710	638	388	742	740	727	771	635	781	724	648	641	736	751	740	408	320	740	720	738	425	771	730	493	729	772	736	736	733	776	493	741	741	724	729	453	787	738
M26314-CC41_44-429-OB10-2013	749	751	751	750	789	319	794	473	768	730	729	729	637	391	789	784	740	798	640	788	770	679	666	739	758	741	415	314	774	748	764	426	806	766	518	765	770	740	773	773	824	524	776	780	749	769	474	821	742
M26315-CC41_44-429-OB10-2013	760	757	761	755	800	322	811	474	780	737	730	736	639	391	806	803	746	802	640	788	788	693	678	743	760	743	416	316	788	756	776	424	816	777	525	780	769	742	790	785	840	530	785	788	754	779	475	837	744
M26374-CC41_44-429-OB10-2013	731	731	731	731	750	325	746	472	742	711	711	710	641	390	741	738	728	775	638	779	722	650	641	733	748	738	410	317	738	722	736	428	770	728	492	729	775	734	734	731	776	494	739	739	725	732	455	786	737
M26411-CC32-NA-SP8-2013	662	663	661	657	854	725	72	695	850	633	632	631	654	721	71	47	776	855	718	589	95	782	758	126	52	47	697	725	107	762	53	707	604	100	779	84	875	41	47	126	643	780	100	100	81	789	705	637	44
M27312-CC32-NA-SP8-2013	674	675	673	670	852	731	68	704	854	647	646	645	658	718	70	31	789	862	726	607	90	793	768	135	45	38	696	730	105	767	35	711	618	89	785	86	889	23	26	123	657	787	95	97	78	790	706	658	37
M27469-CC32-NA-SP8-2013	660	661	658	656	857	739	51	705	850	636	635	634	652	727	52	12	783	864	722	592	74	792	768	120	28	23	701	740	87	769	17	717	613	75	783	66	885	8	13	107	653	785	82	80	64	791	711	647	22
M27482-CC41_44-441-SP10-2013	770	771	771	769	779	450	740	107	777	738	738	738	590	535	730	739	757	791	647	758	744	624	612	725	744	735	369	466	696	734	732	216	743	735	576	734	801	732	735	696	751	572	691	690	721	723	146	759	733
M27483-CC41_44-429-OB10-2013	731	732	731	731	750	324	746	472	739	710	710	711	636	387	740	737	724	771	634	779	722	649	640	735	750	738	408	319	738	720	736	426	769	728	490	729	771	734	733	731	776	491	738	738	724	727	454	787	739
M27489-ST5615-CC-449-SP10-2012	815	816	815	815	861	760	799	765	846	814	814	815	752	762	789	790	826	878	775	838	790	760	752	785	795	787	734	802	745	800	782	777	823	788	750	787	841	778	779	766	831	748	749	751	772	412	754	839	791
M27491-CC41_44-357-SP10-2012	747	747	747	744	807	400	743	374	779	722	721	723	616	456	734	733	729	815	671	755	725	648	640	727	738	729	248	400	712	761	732	340	760	735	560	725	796	729	732	702	754	563	711	711	714	745	374	772	731
M27492-CC213-451-SP10-2012	801	802	801	800	82	719	780	733	109	782	781	781	676	734	772	773	792	841	698	784	770	722	712	774	779	769	739	728	736	26	762	726	791	768	775	768	865	773	767	715	787	772	739	741	754	785	721	787	776
M27493-CC41_44-452-SP10-2013	742	742	742	740	800	389	741	367	765	716	715	717	605	443	730	733	725	804	657	741	724	641	633	724	738	730	254	388	708	751	732	337	754	732	548	724	788	731	726	692	750	550	709	710	714	736	370	765	733
M27703-CC32-467-OB11-2013	665	666	665	661	857	729	65	696	852	641	639	638	662	719	67	28	791	866	731	604	91	801	778	134	45	40	695	730	103	772	35	710	623	92	772	83	890	24	24	122	661	779	93	96	81	792	705	657	39
M27704-CC41_44-429-OB10-2013	734	735	734	734	753	326	750	475	743	713	713	714	639	390	744	741	728	774	637	781	726	650	641	737	752	740	411	322	740	722	738	429	771	730	494	732	774	736	736	733	778	495	741	741	727	731	456	790	741
M27712-CC32-467-OB11-2013	671	672	670	667	860	727	67	693	858	644	642	641	664	719	70	32	795	869	733	606	89	805	781	132	43	40	697	729	106	777	38	709	627	95	777	85	891	24	28	125	667	782	96	98	81	798	704	662	37
M27732-CC32-468-OB11-2013	671	672	670	668	858	729	68	693	856	642	641	640	664	718	70	30	795	870	733	604	92	801	777	133	43	39	695	733	107	773	37	711	624	92	778	85	889	23	25	122	668	779	95	96	80	790	705	659	36
M27789-CC41_44-429-OB10-2013	736	736	736	736	754	325	750	475	743	715	715	714	640	389	745	742	731	776	635	783	726	650	642	738	752	742	411	321	742	723	740	429	773	733	494	732	778	738	738	735	781	495	743	743	728	732	457	791	741
M27811-CC32-471-SP11-2013	672	672	671	666	832	724	132	688	839	637	635	635	666	701	126	128	751	847	752	596	150	801	774	129	117	112	725	728	101	771	121	705	621	145	763	165	847	104	121	138	666	764	99	94	160	800	698	653	115
M27820-CC41_44-469-SP11-2013	756	758	757	755	847	459	799	170	815	718	716	717	580	529	788	795	774	804	666	754	804	645	627	723	735	721	359	471	726	761	747	216	781	756	625	769	771	724	770	728	810	626	719	719	727	779	170	798	723
M27846-CC32-468-OB11-2013	685	686	685	680	869	730	68	699	870	653	653	650	664	719	69	30	794	875	733	608	93	810	782	135	47	40	696	732	104	774	34	711	629	93	783	86	891	24	23	122	674	786	97	95	79	801	707	662	38
M27892-CC41_44-479-SP10-2013	776	778	776	775	827	421	790	148	796	739	738	739	591	493	776	780	765	798	652	754	793	627	615	719	737	719	347	436	730	759	747	190	760	757	584	769	784	722	767	730	792	578	720	724	731	757	127	783	723
M28126-CC41_44-429-SP15-2014	737	737	737	737	754	329	752	474	744	716	715	714	640	388	745	743	730	775	637	782	729	651	642	740	755	742	411	322	742	724	740	429	772	732	494	735	771	738	738	735	778	495	743	743	730	729	456	789	744
M28408-ST4221-NA-SP8-2014	497	492	496	488	907	749	689	734	909	465	459	464	667	758	678	686	820	872	697	601	696	782	755	631	621	604	724	754	628	806	641	716	634	637	819	653	885	608	653	635	669	809	625	623	622	836	723	668	612
M28430-CC32-NA-SP8-2014	642	643	642	640	819	744	50	703	820	623	623	624	657	729	52	17	776	846	726	585	71	759	746	116	19	19	697	745	82	752	16	722	583	70	746	65	885	5	10	98	602	745	75	70	62	755	696	613	18
M29024-CC11-NA-SP13-2013	766	768	765	764	815	742	808	734	821	741	737	740	657	758	789	809	735	791	670	824	805	675	663	765	777	752	717	747	781	790	784	691	833	785	769	791	808	756	790	793	834	771	782	794	774	824	717	830	760
M29308-CC32-NA-SP12-2014	653	654	653	649	855	740	55	703	857	629	627	626	654	732	58	10	784	866	723	591	80	793	768	122	32	28	704	744	89	766	13	717	609	78	790	70	885	11	16	109	646	792	81	85	65	794	713	648	24
M29350-CC32-467-OB12-2015	677	678	677	672	870	742	52	710	870	646	643	641	655	732	51	15	788	872	726	597	76	800	772	120	31	24	702	743	86	774	17	721	621	77	795	70	890	8	9	105	660	800	78	78	62	801	715	649	23
M29401-CC32-467-OB12-2015	677	678	677	672	873	743	50	711	876	644	644	642	657	733	53	15	791	868	729	596	75	803	775	119	30	24	704	744	86	775	17	720	618	76	799	69	890	8	7	105	659	806	80	78	62	800	715	652	22
M29424-ST9069-516-OB13-2015	875	876	878	872	912	659	881	702	885	855	854	851	729	694	866	885	815	882	787	889	885	807	773	781	814	795	720	697	838	837	839	717	915	834	732	860	821	795	855	860	944	738	827	841	808	556	713	927	802
M29634-CC32-467-OB12-2015	672	673	672	667	862	739	52	705	862	640	640	637	653	729	53	13	785	866	723	590	77	801	772	120	33	26	698	741	84	766	15	716	612	77	791	68	887	10	7	104	652	797	78	78	62	794	710	650	23
M29635-ST9069-517-OB13-2015	868	869	871	865	907	656	868	700	877	848	848	846	725	691	855	871	815	875	782	885	873	801	768	775	809	792	720	695	833	836	830	715	907	826	728	852	819	791	846	850	933	733	822	834	802	550	712	917	798
M29678-CC32-467-OB12-2015	709	710	709	704	891	750	55	721	893	673	670	668	664	742	56	17	804	882	737	604	80	817	790	123	33	25	712	751	89	793	20	733	631	77	813	74	899	9	8	109	674	813	80	79	63	811	730	661	24
M36581-CC32-467-OB12-2015	663	664	662	659	856	739	50	703	858	634	632	631	654	729	50	13	785	866	723	591	75	792	768	118	28	23	701	739	87	769	16	717	610	75	788	68	885	7	7	107	652	791	77	79	63	793	713	643	22
M36681-CC32-467-OB12-2015	686	687	686	681	872	741	54	707	875	653	651	649	660	731	56	14	792	871	732	596	79	805	777	119	30	24	704	743	90	776	21	722	620	80	801	70	891	8	10	109	663	805	83	81	62	803	718	650	21
M37244-CC32-467-SP12-2015	671	672	671	666	870	742	51	711	870	642	642	639	654	733	52	16	788	870	725	595	75	800	773	119	30	23	704	745	84	774	15	721	617	74	795	69	889	8	6	104	659	800	80	76	60	799	716	650	21
M37349-CC32-468-SP8-2015	647	648	646	644	834	733	50	695	838	625	624	623	650	725	53	14	777	858	717	588	72	780	763	116	28	25	698	736	88	754	18	715	600	76	767	62	884	9	10	108	631	769	80	82	60	781	705	635	22
M37443-CC269-NA-SP13-2015	535	535	535	532	882	717	671	729	871	519	517	519	657	732	667	675	804	860	682	593	675	755	734	617	629	611	719	732	619	769	640	717	625	651	799	653	886	616	647	610	661	805	619	623	624	851	716	663	618
M37445-CC32-NA-SP13-2015	647	648	647	645	813	708	93	666	826	614	609	613	670	694	88	87	746	826	728	586	105	786	762	115	88	82	692	709	65	769	87	689	605	116	734	127	847	75	88	105	645	739	44	44	127	784	685	642	81
M38356-CC41_44-NA-SP8-2015	757	759	759	755	799	388	803	534	767	731	724	731	640	122	788	790	713	796	659	721	791	688	674	729	754	739	496	381	737	751	769	462	748	770	576	769	789	743	780	732	763	568	739	740	739	751	519	752	743
M38737-CC35-NA-SP10-2015	690	692	691	690	869	742	675	703	858	674	673	673	686	699	669	671	818	850	687	434	671	744	726	631	643	631	764	750	649	815	652	710	458	662	795	646	867	631	658	666	475	797	649	650	628	872	700	480	631
M39150-CC41_44-NA-SP3-2015	776	778	776	775	773	329	762	439	730	747	746	747	622	365	754	761	727	781	631	770	727	685	671	714	733	718	410	329	749	725	752	399	781	733	513	745	736	721	753	737	786	512	747	750	723	735	460	802	723
M39153-CC32-NA-SP3-2014	664	665	663	660	840	739	50	706	833	642	642	641	653	738	72	64	792	862	720	595	89	776	758	136	62	58	703	745	104	759	64	724	603	100	777	96	887	54	60	128	642	779	102	102	93	798	710	640	59
Supplementary Table 2b. Pairwise allele differences estimated based on cgMLST for NmB isolates. No model based recombination correction using ClonalFrameML were used
Tree label/Isolate id	M18678-CC269-317-OB1-2009	M18679-CC269-318-OB1-2009	M18680-CC269-317-OB1-2009	M18727-CC269-317-OB1-2009	M18978-CC213-510-SP11-2009	M19605-CC41_44-511-SP17-2009	M19898-CC32-NA-SP12-2009	M20756-CC41_44-NA-SP11-2009	M20967-CC213-NA-SP13-2009	M21294-CC269-347-OB3-2010	M21295-CC269-347-OB3-2010	M21317-CC269-347-OB3-2010	M21319-CC60-348-SP3-2009	M21326-CC41_44-350-SP3-2009	M21454-CC32-507-SP12-2010	M21738-CC32-305-SP12-2010	M21920-CC461-514-SP17-2010	M22962-ST6119-NA-SP8-2011	M23232-CC103-NA-SP12-2011	M23548-CC35-NA-SP16-2011	M23593-CC32-NA-SP12-2011	M23978-CC167-393-OB15-2011	M23979-CC167-393-OB15-2011	M23980-CC32-394-SP15-2011	M24249-CC32-187-OB6-2011	M24250-CC32-187-OB6-2011	M24251-CC41_44-312-OB6-2011	M24268-CC41_44-NA-SP16-2012	M24330-CC32-NA-SP12-2012	M24332-CC213-NA-SP12-2012	M24671-CC32-NA-SP12-2012	M24672-CC41_44-NA-SP16-2012	M24998-CC35-NA-SP12-2012	M24999-CC32-NA-SP12-2012	M25000-ST5888-NA-SP12-2012	M25120-CC32-NA-SP12-2012	M25159-CC4821-NA-SP11-2012	M25166-CC32-187-SP11-2012	M25170-CC32-NA-SP8-2012	M25171-CC32-NA-SP8-2012	M25249-CC35-NA-SP13-2012	M25330-ST5888-NA-SP12-2012	M25391-CC32-NA-SP13-2012	M25392-CC32-NA-SP13-2012	M25518-CC32-NA-SP12-2012	M25686-CC162-NA-SP8-2012	M25777-CC41_44-NA-SP12-2012	M25939-CC35-NA-SP8-2013	M25981-CC32-NA-SP18-2013
M18678-CC269-317-OB1-2009	0	3	3	2	1471	1474	1334	1466	1481	460	463	459	1465	1462	1330	1334	1334	1486	1465	1231	1336	1396	1392	1350	1330	1331	1473	1467	1332	1472	1336	1458	1258	1337	1458	1337	1497	1332	1326	1330	1224	1460	1328	1318	1357	1466	1454	1285	1329
M18679-CC269-318-OB1-2009	3	0	2	1	1471	1474	1334	1466	1481	461	464	460	1465	1462	1330	1334	1334	1486	1465	1231	1336	1396	1392	1350	1330	1331	1473	1467	1332	1472	1336	1458	1258	1337	1458	1337	1497	1332	1326	1330	1224	1460	1328	1318	1357	1466	1454	1285	1329
M18680-CC269-317-OB1-2009	3	2	0	1	1471	1475	1334	1466	1481	460	463	459	1465	1462	1330	1334	1334	1486	1466	1231	1336	1396	1392	1350	1330	1331	1473	1468	1332	1472	1336	1458	1258	1337	1458	1337	1497	1332	1326	1330	1224	1460	1328	1318	1357	1466	1454	1285	1329
M18727-CC269-317-OB1-2009	2	1	1	0	1471	1474	1334	1466	1481	460	463	459	1465	1462	1330	1334	1334	1486	1465	1231	1336	1396	1392	1350	1330	1331	1473	1467	1332	1472	1336	1458	1258	1337	1458	1337	1497	1332	1326	1330	1224	1460	1328	1318	1357	1466	1454	1285	1329
M18978-CC213-510-SP11-2009	1471	1471	1471	1471	0	1436	1484	1445	348	1463	1462	1464	1474	1435	1484	1485	1484	1479	1473	1470	1487	1490	1493	1486	1484	1484	1460	1435	1491	283	1489	1442	1483	1474	1474	1486	1485	1486	1498	1493	1487	1464	1488	1489	1479	1483	1462	1479	1483
M19605-CC41_44-511-SP17-2009	1474	1474	1475	1474	1436	0	1472	1065	1425	1458	1457	1458	1428	1045	1481	1473	1471	1467	1436	1457	1454	1454	1458	1461	1473	1473	966	378	1476	1440	1476	1043	1460	1479	1102	1459	1431	1470	1484	1465	1476	1086	1482	1478	1456	1372	1126	1466	1474
M19898-CC32-NA-SP12-2009	1334	1334	1334	1334	1484	1472	0	1461	1481	1290	1292	1293	1448	1459	210	204	187	1488	1463	1224	245	1480	1486	431	173	178	1492	1474	331	1483	272	1485	1244	240	1478	350	1489	181	227	361	1246	1469	343	289	399	1481	1500	1236	159
M20756-CC41_44-NA-SP11-2009	1466	1466	1466	1466	1445	1065	1461	0	1443	1419	1418	1419	1439	1169	1468	1450	1449	1476	1420	1444	1439	1442	1444	1457	1459	1460	897	1028	1459	1451	1452	737	1450	1458	1178	1440	1412	1450	1461	1448	1464	1163	1461	1457	1439	1458	570	1447	1456
M20967-CC213-NA-SP13-2009	1481	1481	1481	1481	348	1425	1481	1443	0	1467	1467	1470	1477	1427	1484	1485	1487	1487	1469	1475	1485	1486	1489	1486	1486	1486	1449	1417	1491	363	1487	1440	1481	1481	1462	1486	1490	1487	1494	1486	1490	1454	1489	1490	1481	1490	1455	1484	1485
M21294-CC269-347-OB3-2010	460	461	460	460	1463	1458	1290	1419	1467	0	18	40	1432	1440	1288	1294	1289	1471	1456	1208	1286	1441	1442	1306	1283	1284	1460	1443	1293	1456	1296	1435	1243	1298	1452	1309	1486	1288	1307	1292	1225	1443	1292	1283	1310	1485	1442	1269	1282
M21295-CC269-347-OB3-2010	463	464	463	463	1462	1457	1292	1418	1467	18	0	43	1431	1440	1288	1293	1288	1471	1456	1210	1287	1442	1443	1308	1285	1286	1459	1443	1294	1456	1297	1435	1245	1300	1452	1310	1486	1289	1308	1294	1227	1443	1293	1284	1311	1485	1442	1270	1284
M21317-CC269-347-OB3-2010	459	460	459	459	1464	1458	1293	1419	1470	40	43	0	1431	1440	1291	1297	1292	1473	1457	1211	1289	1440	1440	1309	1287	1288	1460	1443	1296	1459	1299	1435	1246	1301	1454	1312	1487	1291	1310	1290	1228	1444	1295	1286	1313	1486	1442	1272	1285
M21319-CC60-348-SP3-2009	1465	1465	1465	1465	1474	1428	1448	1439	1477	1432	1431	1431	0	1443	1478	1479	1477	1478	1300	1467	1477	1444	1441	1478	1474	1477	1445	1425	1481	1469	1482	1442	1468	1476	1456	1480	1481	1481	1493	1477	1485	1444	1476	1474	1477	1473	1460	1473	1478
M21326-CC41_44-350-SP3-2009	1462	1462	1462	1462	1435	1045	1459	1169	1427	1440	1440	1440	1443	0	1467	1453	1452	1469	1449	1452	1448	1429	1433	1443	1452	1453	1048	973	1460	1445	1456	1112	1461	1458	1175	1448	1420	1451	1465	1454	1468	1162	1467	1466	1443	1456	1180	1472	1456
M21454-CC32-507-SP12-2010	1330	1330	1330	1330	1484	1481	210	1468	1484	1288	1288	1291	1478	1467	0	219	230	1490	1471	1223	234	1489	1490	466	224	225	1493	1480	347	1485	291	1486	1242	263	1476	380	1494	226	248	385	1246	1467	360	307	431	1480	1505	1250	211
M21738-CC32-305-SP12-2010	1334	1334	1334	1334	1485	1473	204	1450	1485	1294	1293	1297	1479	1453	219	0	48	1494	1480	1227	292	1483	1484	451	169	171	1483	1471	341	1487	122	1472	1247	255	1469	341	1492	59	90	373	1245	1459	349	293	389	1479	1489	1246	157
M21920-CC461-514-SP17-2010	1334	1334	1334	1334	1484	1471	187	1449	1487	1289	1288	1292	1477	1452	230	48	0	1493	1475	1223	274	1479	1485	436	157	161	1482	1467	342	1488	126	1470	1248	253	1469	344	1491	31	95	377	1245	1459	354	297	396	1479	1490	1246	128
M22962-ST6119-NA-SP8-2011	1486	1486	1486	1486	1479	1467	1488	1476	1487	1471	1471	1473	1478	1469	1490	1494	1493	0	1477	1483	1485	1485	1484	1491	1489	1489	1483	1465	1491	1483	1494	1478	1486	1493	1502	1501	1495	1494	1505	1488	1499	1493	1494	1491	1491	1488	1499	1497	1493
M23232-CC103-NA-SP12-2011	1465	1465	1466	1465	1473	1436	1463	1420	1469	1456	1456	1457	1300	1449	1471	1480	1475	1477	0	1457	1465	1426	1426	1475	1471	1472	1456	1435	1482	1466	1481	1404	1467	1474	1446	1479	1494	1476	1491	1480	1485	1436	1477	1475	1479	1482	1464	1461	1469
M23548-CC35-NA-SP16-2011	1231	1231	1231	1231	1470	1457	1224	1444	1475	1208	1210	1211	1467	1452	1223	1227	1223	1483	1457	0	1227	1456	1458	1249	1213	1216	1478	1464	1217	1468	1238	1473	368	1228	1467	1250	1489	1221	1239	1215	239	1459	1230	1218	1254	1485	1477	451	1217
M23593-CC32-NA-SP12-2011	1336	1336	1336	1336	1487	1454	245	1439	1485	1286	1287	1289	1477	1448	234	292	274	1485	1465	1227	0	1478	1484	512	269	273	1464	1446	416	1485	354	1456	1245	333	1461	429	1489	270	316	447	1255	1450	422	372	479	1480	1476	1244	257
M23978-CC167-393-OB15-2011	1396	1396	1396	1396	1490	1454	1480	1442	1486	1441	1442	1440	1444	1429	1489	1483	1479	1485	1426	1456	1478	0	30	1471	1489	1489	1437	1446	1485	1486	1489	1391	1461	1482	1436	1475	1494	1480	1482	1477	1461	1437	1487	1485	1485	1485	1433	1453	1480
M23979-CC167-393-OB15-2011	1392	1392	1392	1392	1493	1458	1486	1444	1489	1442	1443	1440	1441	1433	1490	1484	1485	1484	1426	1458	1484	30	0	1478	1489	1489	1438	1449	1487	1486	1490	1393	1461	1483	1436	1477	1496	1486	1483	1479	1459	1436	1488	1485	1487	1486	1433	1452	1486
M23980-CC32-394-SP15-2011	1350	1350	1350	1350	1486	1461	431	1457	1486	1306	1308	1309	1478	1443	466	451	436	1491	1475	1249	512	1471	1478	0	443	442	1479	1453	500	1489	503	1472	1265	486	1464	590	1484	425	472	529	1272	1456	513	465	640	1483	1482	1269	419
M24249-CC32-187-OB6-2011	1330	1330	1330	1330	1484	1473	173	1459	1486	1283	1285	1287	1474	1452	224	169	157	1489	1471	1213	269	1489	1489	443	0	30	1485	1471	338	1483	233	1477	1232	237	1476	327	1491	151	188	368	1234	1468	350	295	379	1479	1497	1237	134
M24250-CC32-187-OB6-2011	1331	1331	1331	1331	1484	1473	178	1460	1486	1284	1286	1288	1477	1453	225	171	161	1489	1472	1216	273	1489	1489	442	30	0	1486	1472	341	1483	236	1478	1234	240	1475	328	1491	155	190	369	1236	1467	349	294	379	1479	1497	1239	140
M24251-CC41_44-312-OB6-2011	1473	1473	1473	1473	1460	966	1492	897	1449	1460	1459	1460	1445	1048	1493	1483	1482	1483	1456	1478	1464	1437	1438	1479	1485	1486	0	909	1488	1470	1484	879	1476	1477	1105	1466	1421	1481	1493	1480	1487	1088	1488	1487	1465	1459	927	1481	1489
M24268-CC41_44-NA-SP16-2012	1467	1467	1468	1467	1435	378	1474	1028	1417	1443	1443	1443	1425	973	1480	1471	1467	1465	1435	1464	1446	1446	1449	1453	1471	1472	909	0	1473	1441	1474	1000	1470	1478	1035	1447	1418	1466	1482	1463	1486	1018	1477	1474	1447	1468	1078	1465	1469
M24330-CC32-NA-SP12-2012	1332	1332	1332	1332	1491	1476	331	1459	1491	1293	1294	1296	1481	1460	347	341	342	1491	1482	1217	416	1485	1487	500	338	341	1488	1473	0	1493	391	1482	1231	364	1471	475	1484	338	353	361	1235	1463	337	288	518	1481	1493	1248	325
M24332-CC213-NA-SP12-2012	1472	1472	1472	1472	283	1440	1483	1451	363	1456	1456	1459	1469	1445	1485	1487	1488	1483	1466	1468	1485	1486	1486	1489	1483	1483	1470	1441	1493	0	1488	1449	1476	1476	1475	1488	1488	1488	1499	1488	1481	1465	1491	1492	1479	1483	1464	1477	1486
M24671-CC32-NA-SP12-2012	1336	1336	1336	1336	1489	1476	272	1452	1487	1296	1297	1299	1482	1456	291	122	126	1494	1481	1238	354	1489	1490	503	233	236	1484	1474	391	1488	0	1476	1257	305	1472	395	1493	130	146	429	1258	1462	397	349	433	1480	1491	1255	221
M24672-CC41_44-NA-SP16-2012	1458	1458	1458	1458	1442	1043	1485	737	1440	1435	1435	1435	1442	1112	1486	1472	1470	1478	1404	1473	1456	1391	1393	1472	1477	1478	879	1000	1482	1449	1476	0	1478	1478	1146	1458	1408	1471	1484	1475	1485	1128	1485	1483	1457	1454	761	1471	1478
M24998-CC35-NA-SP12-2012	1258	1258	1258	1258	1483	1460	1244	1450	1481	1243	1245	1246	1468	1461	1242	1247	1248	1486	1467	368	1245	1461	1461	1265	1232	1234	1476	1470	1231	1476	1257	1478	0	1244	1475	1256	1493	1246	1258	1235	411	1467	1243	1233	1264	1489	1488	540	1240
M24999-CC32-NA-SP12-2012	1337	1337	1337	1337	1474	1479	240	1458	1481	1298	1300	1301	1476	1458	263	255	253	1493	1474	1228	333	1482	1483	486	237	240	1477	1478	364	1476	305	1478	1244	0	1475	403	1487	246	268	409	1249	1466	386	337	444	1469	1494	1245	228
M25000-ST5888-NA-SP12-2012	1458	1458	1458	1458	1474	1102	1478	1178	1462	1452	1452	1454	1456	1175	1476	1469	1469	1502	1446	1467	1461	1436	1436	1464	1476	1475	1105	1035	1471	1475	1472	1146	1475	1475	0	1450	1446	1469	1468	1474	1468	44	1473	1473	1459	1386	1184	1481	1477
M25120-CC32-NA-SP12-2012	1337	1337	1337	1337	1486	1459	350	1440	1486	1309	1310	1312	1480	1448	380	341	344	1501	1479	1250	429	1475	1477	590	327	328	1466	1447	475	1488	395	1458	1256	403	1450	0	1502	341	343	518	1247	1453	500	458	162	1485	1468	1255	307
M25159-CC4821-NA-SP11-2012	1497	1497	1497	1497	1485	1431	1489	1412	1490	1486	1486	1487	1481	1420	1494	1492	1491	1495	1494	1489	1489	1494	1496	1484	1491	1491	1421	1418	1484	1488	1493	1408	1493	1487	1446	1502	0	1493	1506	1490	1507	1438	1492	1491	1495	1431	1428	1500	1492
M25166-CC32-187-SP11-2012	1332	1332	1332	1332	1486	1470	181	1450	1487	1288	1289	1291	1481	1451	226	59	31	1494	1476	1221	270	1480	1486	425	151	155	1481	1466	338	1488	130	1471	1246	246	1469	341	1493	0	89	371	1244	1459	349	293	392	1478	1490	1247	121
M25170-CC32-NA-SP8-2012	1326	1326	1326	1326	1498	1484	227	1461	1494	1307	1308	1310	1493	1465	248	90	95	1505	1491	1239	316	1482	1483	472	188	190	1493	1482	353	1499	146	1484	1258	268	1468	343	1506	89	0	393	1235	1470	369	314	412	1490	1487	1258	182
M25171-CC32-NA-SP8-2012	1330	1330	1330	1330	1493	1465	361	1448	1486	1292	1294	1290	1477	1454	385	373	377	1488	1480	1215	447	1477	1479	529	368	369	1480	1463	361	1488	429	1475	1235	409	1474	518	1490	371	393	0	1232	1465	383	334	559	1485	1473	1241	352
M25249-CC35-NA-SP13-2012	1224	1224	1224	1224	1487	1476	1246	1464	1490	1225	1227	1228	1485	1468	1246	1245	1245	1499	1485	239	1255	1461	1459	1272	1234	1236	1487	1486	1235	1481	1258	1485	411	1249	1468	1247	1507	1244	1235	1232	0	1472	1253	1242	1273	1503	1475	503	1243
M25330-ST5888-NA-SP12-2012	1460	1460	1460	1460	1464	1086	1469	1163	1454	1443	1443	1444	1444	1162	1467	1459	1459	1493	1436	1459	1450	1437	1436	1456	1468	1467	1088	1018	1463	1465	1462	1128	1467	1466	44	1453	1438	1459	1470	1465	1472	0	1465	1464	1451	1374	1179	1472	1468
M25391-CC32-NA-SP13-2012	1328	1328	1328	1328	1488	1482	343	1461	1489	1292	1293	1295	1476	1467	360	349	354	1494	1477	1230	422	1487	1488	513	350	349	1488	1477	337	1491	397	1485	1243	386	1473	500	1492	349	369	383	1253	1465	0	94	530	1482	1495	1256	334
M25392-CC32-NA-SP13-2012	1318	1318	1318	1318	1489	1478	289	1457	1490	1283	1284	1286	1474	1466	307	293	297	1491	1475	1218	372	1485	1485	465	295	294	1487	1474	288	1492	349	1483	1233	337	1473	458	1491	293	314	334	1242	1464	94	0	497	1481	1493	1244	280
M25518-CC32-NA-SP12-2012	1357	1357	1357	1357	1479	1456	399	1439	1481	1310	1311	1313	1477	1443	431	389	396	1491	1479	1254	479	1485	1487	640	379	379	1465	1447	518	1479	433	1457	1264	444	1459	162	1495	392	412	559	1273	1451	530	497	0	1477	1477	1259	360
M25686-CC162-NA-SP8-2012	1466	1466	1466	1466	1483	1372	1481	1458	1490	1485	1485	1486	1473	1456	1480	1479	1479	1488	1482	1485	1480	1485	1486	1483	1479	1479	1459	1468	1481	1483	1480	1454	1489	1469	1386	1485	1431	1478	1490	1485	1503	1374	1482	1481	1477	0	1474	1495	1482
M25777-CC41_44-NA-SP12-2012	1454	1454	1454	1454	1462	1126	1500	570	1455	1442	1442	1442	1460	1180	1505	1489	1490	1499	1464	1477	1476	1433	1433	1482	1497	1497	927	1078	1493	1464	1491	761	1488	1494	1184	1468	1428	1490	1487	1473	1475	1179	1495	1493	1477	1474	0	1485	1498
M25939-CC35-NA-SP8-2013	1285	1285	1285	1285	1479	1466	1236	1447	1484	1269	1270	1272	1473	1472	1250	1246	1246	1497	1461	451	1244	1453	1452	1269	1237	1239	1481	1465	1248	1477	1255	1471	540	1245	1481	1255	1500	1247	1258	1241	503	1472	1256	1244	1259	1495	1485	0	1236
M25981-CC32-NA-SP18-2013	1329	1329	1329	1329	1483	1474	159	1456	1485	1282	1284	1285	1478	1456	211	157	128	1493	1469	1217	257	1480	1486	419	134	140	1489	1469	325	1486	221	1478	1240	228	1477	307	1492	121	182	352	1243	1468	334	280	360	1482	1498	1236	0
M26242-CC11-424-SP15-2013	1452	1452	1453	1452	1449	1454	1467	1443	1454	1435	1434	1436	1428	1441	1471	1464	1459	1462	1427	1473	1475	1426	1432	1473	1471	1472	1441	1443	1478	1444	1467	1452	1481	1467	1454	1483	1464	1459	1474	1483	1491	1445	1478	1475	1479	1461	1467	1482	1469
M26265-CC41_44-357-SP15-2013	1483	1483	1483	1483	1448	1004	1485	958	1439	1458	1457	1458	1441	1074	1482	1476	1477	1478	1468	1485	1457	1450	1450	1474	1483	1484	701	950	1482	1461	1477	930	1486	1474	1143	1457	1432	1476	1487	1469	1495	1129	1483	1481	1456	1463	983	1483	1482
M26312-CC41_44-429-OB10-2013	1463	1463	1463	1463	1452	976	1486	1110	1434	1437	1436	1437	1430	1057	1489	1481	1479	1466	1438	1464	1450	1412	1412	1465	1483	1485	963	891	1483	1449	1483	1086	1474	1486	1142	1475	1420	1482	1493	1474	1475	1126	1487	1484	1473	1453	1132	1470	1488
M26314-CC41_44-429-OB10-2013	1456	1456	1456	1456	1464	972	1498	1108	1440	1444	1444	1444	1442	1051	1500	1491	1491	1477	1449	1476	1461	1406	1406	1477	1493	1493	962	888	1493	1457	1493	1091	1484	1497	1131	1470	1433	1491	1488	1485	1471	1126	1499	1495	1482	1462	1113	1481	1499
M26315-CC41_44-429-OB10-2013	1455	1455	1455	1455	1465	974	1497	1109	1438	1448	1448	1448	1445	1048	1498	1489	1490	1477	1453	1479	1461	1406	1404	1476	1497	1497	962	892	1491	1459	1491	1095	1485	1495	1128	1468	1434	1490	1486	1483	1472	1123	1497	1493	1480	1463	1112	1479	1498
M26374-CC41_44-429-OB10-2013	1456	1456	1456	1456	1463	975	1496	1111	1439	1445	1444	1445	1439	1048	1499	1490	1490	1476	1446	1475	1462	1407	1406	1476	1492	1493	967	892	1492	1456	1492	1094	1483	1496	1135	1469	1431	1490	1487	1484	1470	1130	1498	1494	1481	1462	1120	1480	1498
M26411-CC32-NA-SP8-2013	1339	1339	1339	1339	1482	1474	253	1458	1485	1298	1300	1301	1465	1457	274	234	233	1492	1473	1227	344	1474	1475	475	224	224	1490	1472	397	1484	297	1476	1245	291	1478	388	1489	227	252	423	1246	1469	403	350	434	1476	1495	1239	205
M27312-CC32-NA-SP8-2013	1340	1340	1340	1340	1487	1466	231	1441	1488	1302	1302	1304	1477	1441	266	109	110	1493	1480	1242	334	1483	1485	492	200	200	1476	1460	371	1490	172	1464	1258	280	1460	366	1488	107	112	407	1257	1449	384	329	419	1479	1480	1260	198
M27469-CC32-NA-SP8-2013	1336	1336	1336	1336	1486	1474	205	1455	1486	1300	1301	1303	1481	1455	230	79	75	1496	1478	1229	296	1484	1486	446	166	164	1483	1472	336	1487	137	1473	1246	249	1468	338	1492	70	95	374	1248	1459	350	298	391	1481	1488	1249	158
M27482-CC41_44-441-SP10-2013	1463	1463	1463	1463	1454	1099	1478	422	1453	1421	1421	1421	1438	1181	1486	1472	1469	1474	1419	1464	1457	1440	1445	1467	1479	1481	928	1049	1475	1460	1473	776	1479	1476	1191	1462	1411	1470	1483	1455	1490	1174	1477	1472	1459	1457	615	1473	1475
M27483-CC41_44-429-OB10-2013	1455	1455	1455	1455	1463	977	1494	1114	1438	1445	1444	1445	1442	1050	1499	1490	1488	1476	1452	1479	1459	1403	1403	1474	1496	1497	964	892	1492	1458	1492	1096	1486	1496	1133	1469	1433	1488	1487	1484	1473	1128	1496	1493	1481	1465	1118	1480	1496
M27489-ST5615-CC-449-SP10-2012	1467	1467	1467	1467	1481	1418	1462	1459	1476	1469	1469	1471	1467	1467	1473	1475	1469	1484	1459	1486	1464	1471	1478	1467	1472	1472	1465	1462	1469	1471	1476	1462	1489	1473	1430	1479	1428	1468	1486	1473	1505	1419	1477	1478	1476	1014	1465	1489	1468
M27491-CC41_44-357-SP10-2012	1480	1480	1480	1480	1450	1011	1484	961	1439	1458	1457	1458	1440	1084	1481	1475	1476	1479	1470	1480	1456	1449	1450	1475	1483	1483	712	959	1481	1462	1477	935	1481	1475	1144	1456	1435	1475	1486	1470	1489	1128	1483	1481	1455	1463	987	1482	1482
M27492-CC213-451-SP10-2012	1470	1470	1470	1470	286	1440	1477	1450	368	1457	1456	1460	1473	1446	1479	1481	1481	1486	1467	1465	1481	1485	1487	1482	1481	1481	1468	1441	1490	189	1485	1449	1470	1471	1479	1483	1492	1482	1494	1484	1479	1468	1485	1486	1474	1485	1468	1469	1481
M27493-CC41_44-452-SP10-2013	1479	1479	1479	1479	1449	1023	1481	972	1433	1456	1455	1455	1440	1094	1482	1477	1478	1483	1462	1483	1456	1426	1426	1471	1485	1486	736	963	1478	1455	1479	942	1483	1477	1148	1462	1436	1477	1488	1468	1493	1132	1482	1479	1461	1468	996	1479	1483
M27703-CC32-467-OB11-2013	1331	1331	1331	1331	1498	1474	245	1459	1498	1312	1312	1313	1488	1454	268	119	108	1506	1494	1253	336	1479	1481	492	199	203	1487	1474	377	1500	182	1477	1272	292	1458	361	1507	107	102	411	1248	1460	392	341	427	1501	1483	1273	195
M27704-CC41_44-429-OB10-2013	1456	1456	1456	1456	1463	978	1497	1112	1441	1449	1447	1449	1442	1053	1498	1489	1489	1474	1453	1480	1461	1408	1404	1477	1497	1498	967	897	1492	1461	1492	1093	1486	1496	1140	1469	1438	1491	1487	1484	1473	1136	1498	1494	1481	1466	1121	1480	1499
M27712-CC32-467-OB11-2013	1339	1339	1339	1339	1489	1468	227	1450	1491	1301	1300	1301	1477	1445	252	104	92	1498	1484	1242	321	1486	1486	475	185	189	1479	1466	366	1491	170	1470	1262	276	1460	368	1498	91	109	397	1257	1450	380	326	414	1490	1489	1262	178
M27732-CC32-468-OB11-2013	1332	1332	1332	1332	1498	1478	257	1463	1498	1311	1312	1315	1490	1451	278	133	125	1504	1490	1251	340	1478	1480	493	208	213	1488	1476	392	1495	192	1480	1272	304	1459	373	1506	122	115	421	1249	1462	403	350	441	1499	1483	1270	208
M27789-CC41_44-429-OB10-2013	1460	1460	1460	1460	1463	985	1498	1118	1442	1452	1451	1452	1442	1062	1502	1493	1491	1473	1451	1482	1463	1409	1407	1477	1499	1500	977	902	1494	1461	1495	1097	1489	1499	1144	1472	1437	1493	1490	1488	1476	1139	1500	1497	1484	1469	1128	1483	1499
M27811-CC32-471-SP11-2013	1345	1345	1345	1345	1483	1477	382	1468	1483	1296	1297	1300	1475	1461	419	400	384	1487	1475	1230	454	1476	1478	507	377	383	1499	1472	447	1482	449	1482	1255	438	1477	521	1487	376	421	489	1255	1468	456	408	558	1480	1499	1254	354
M27820-CC41_44-469-SP11-2013	1391	1391	1391	1391	1451	1121	1464	535	1439	1362	1362	1362	1440	1174	1475	1458	1455	1484	1445	1456	1454	1414	1419	1457	1466	1467	935	1076	1466	1452	1460	767	1466	1467	1187	1452	1432	1456	1470	1447	1472	1170	1472	1468	1447	1473	604	1469	1461
M27846-CC32-468-OB11-2013	1335	1335	1335	1335	1503	1478	271	1464	1504	1315	1314	1315	1489	1454	296	151	133	1509	1493	1255	353	1478	1482	505	219	226	1489	1476	406	1501	214	1479	1277	320	1462	390	1511	132	135	431	1251	1464	423	367	456	1501	1483	1276	217
M27892-CC41_44-479-SP10-2013	1437	1437	1437	1437	1453	1086	1479	534	1442	1416	1416	1415	1457	1166	1483	1471	1472	1485	1449	1445	1464	1426	1426	1473	1479	1479	898	1040	1472	1456	1473	706	1456	1478	1168	1460	1415	1472	1482	1455	1458	1153	1474	1469	1457	1462	512	1457	1477
M28126-CC41_44-429-SP15-2014	1460	1460	1460	1460	1454	964	1484	1101	1432	1431	1431	1432	1428	1035	1487	1479	1479	1463	1436	1460	1449	1413	1413	1463	1479	1481	954	879	1481	1447	1480	1081	1470	1483	1133	1471	1418	1479	1490	1472	1471	1116	1484	1481	1469	1447	1121	1466	1485
M28408-ST4221-NA-SP8-2014	1088	1088	1088	1088	1473	1440	1270	1440	1475	1052	1054	1053	1450	1441	1268	1277	1273	1475	1464	1220	1265	1443	1446	1293	1274	1272	1461	1426	1279	1467	1284	1440	1247	1274	1443	1296	1491	1273	1292	1276	1232	1433	1276	1267	1303	1473	1452	1271	1270
M28430-CC32-NA-SP8-2014	1336	1336	1336	1336	1487	1470	187	1451	1488	1291	1292	1294	1479	1453	231	72	46	1493	1478	1224	270	1479	1486	426	153	157	1481	1468	341	1490	139	1474	1247	250	1470	346	1493	37	76	372	1245	1461	351	295	397	1479	1491	1248	131
M29024-CC11-NA-SP13-2013	1445	1445	1446	1445	1459	1468	1480	1454	1460	1441	1441	1442	1435	1450	1476	1471	1472	1466	1438	1482	1487	1425	1424	1485	1476	1477	1451	1454	1484	1451	1474	1461	1486	1473	1447	1477	1471	1472	1469	1489	1485	1450	1484	1481	1485	1470	1463	1488	1481
M29308-CC32-NA-SP12-2014	1341	1341	1341	1341	1486	1474	239	1453	1485	1302	1303	1305	1481	1456	260	89	92	1496	1481	1237	325	1484	1484	479	200	200	1483	1471	364	1487	151	1473	1256	279	1469	363	1493	97	122	401	1255	1459	376	317	413	1480	1491	1255	193
M29350-CC32-467-OB12-2015	1323	1323	1323	1323	1497	1477	202	1457	1495	1299	1300	1302	1487	1458	235	77	67	1502	1487	1232	293	1480	1482	453	163	166	1486	1473	345	1495	143	1479	1249	252	1465	329	1501	62	61	378	1229	1467	359	300	401	1486	1482	1255	155
M29401-CC32-467-OB12-2015	1322	1322	1322	1322	1498	1480	204	1458	1496	1296	1297	1300	1485	1460	234	75	68	1502	1486	1233	296	1483	1482	456	156	159	1485	1476	346	1495	141	1481	1251	251	1464	328	1502	64	59	379	1229	1466	360	301	400	1489	1483	1256	157
M29424-ST9069-516-OB13-2015	1468	1468	1468	1468	1481	1383	1457	1408	1479	1478	1478	1478	1454	1428	1459	1461	1457	1493	1487	1498	1457	1467	1468	1476	1460	1459	1407	1381	1460	1474	1467	1414	1507	1457	1402	1466	1429	1457	1473	1463	1514	1390	1467	1464	1465	1111	1432	1504	1458
M29634-CC32-467-OB12-2015	1332	1332	1332	1332	1490	1470	203	1448	1490	1285	1286	1289	1471	1451	232	77	71	1493	1475	1225	294	1487	1486	451	154	159	1474	1466	344	1487	142	1473	1241	249	1468	348	1494	66	80	373	1241	1458	355	296	398	1479	1488	1246	153
M29635-ST9069-517-OB13-2015	1467	1467	1467	1467	1483	1382	1459	1408	1481	1480	1480	1480	1454	1427	1459	1461	1459	1496	1488	1498	1459	1467	1468	1479	1459	1458	1409	1384	1460	1476	1467	1415	1508	1457	1402	1464	1429	1459	1471	1464	1513	1392	1467	1464	1465	1116	1431	1506	1460
M29678-CC32-467-OB12-2015	1332	1332	1332	1332	1489	1474	195	1452	1489	1289	1290	1293	1479	1454	226	68	60	1491	1479	1227	287	1487	1486	445	151	156	1478	1470	336	1489	133	1475	1243	242	1470	340	1497	56	73	370	1242	1460	349	291	392	1482	1490	1245	146
M36581-CC32-467-OB12-2015	1332	1332	1332	1332	1486	1467	207	1446	1487	1285	1285	1288	1474	1449	242	87	78	1491	1473	1222	297	1485	1486	449	157	160	1473	1465	350	1485	151	1470	1242	258	1465	354	1491	74	92	382	1242	1456	362	304	406	1479	1486	1248	160
M36681-CC32-467-OB12-2015	1322	1322	1322	1322	1503	1485	213	1464	1502	1306	1307	1306	1491	1465	241	84	79	1507	1495	1242	303	1484	1482	464	166	169	1491	1482	351	1504	150	1485	1258	258	1470	335	1511	73	66	379	1234	1471	365	306	407	1496	1487	1261	166
M37244-CC32-467-SP12-2015	1345	1345	1345	1345	1487	1474	309	1454	1487	1309	1308	1312	1480	1454	321	168	185	1498	1482	1243	391	1486	1487	542	277	279	1483	1472	428	1488	231	1475	1258	344	1471	431	1495	182	180	451	1263	1461	436	389	475	1480	1491	1263	263
M37349-CC32-468-SP8-2015	1334	1334	1334	1334	1486	1472	202	1451	1486	1295	1294	1298	1478	1452	223	57	64	1494	1481	1228	293	1485	1486	453	161	163	1481	1470	337	1488	130	1473	1246	245	1469	332	1494	62	66	373	1246	1459	349	290	386	1480	1489	1247	155
M37443-CC269-NA-SP13-2015	1114	1114	1114	1114	1457	1435	1241	1430	1460	1083	1084	1083	1441	1450	1239	1249	1248	1481	1432	1211	1237	1451	1452	1271	1239	1236	1439	1420	1243	1453	1255	1443	1238	1241	1447	1271	1481	1247	1262	1244	1224	1437	1244	1235	1278	1485	1454	1246	1242
M37445-CC32-NA-SP13-2015	1318	1318	1318	1318	1482	1470	298	1450	1484	1276	1277	1280	1472	1459	312	303	308	1489	1471	1216	368	1481	1482	483	300	301	1483	1467	293	1483	362	1477	1234	347	1468	463	1484	300	321	349	1237	1460	249	191	504	1475	1489	1245	290
M38356-CC41_44-NA-SP8-2015	1456	1456	1456	1456	1446	1048	1468	1167	1431	1437	1437	1437	1450	338	1472	1458	1459	1470	1455	1438	1454	1432	1433	1450	1459	1460	1033	967	1465	1442	1460	1116	1451	1462	1158	1448	1432	1458	1470	1464	1454	1144	1471	1471	1441	1466	1169	1453	1463
M38737-CC35-NA-SP10-2015	1307	1307	1307	1307	1498	1485	1327	1451	1498	1290	1291	1292	1484	1463	1327	1330	1330	1497	1460	1027	1332	1477	1474	1340	1319	1320	1490	1470	1326	1492	1333	1471	1056	1331	1478	1338	1493	1331	1327	1326	1031	1481	1334	1323	1354	1511	1471	1060	1321
M39150-CC41_44-NA-SP3-2015	1458	1458	1458	1458	1459	967	1477	1062	1446	1447	1449	1447	1434	993	1479	1466	1467	1483	1437	1476	1413	1432	1431	1461	1467	1467	955	903	1475	1453	1469	1047	1465	1454	1086	1450	1424	1466	1466	1465	1478	1081	1477	1472	1460	1476	1080	1481	1476
M39153-CC32-NA-SP3-2014	1336	1336	1336	1336	1484	1468	184	1455	1477	1291	1292	1294	1429	1454	294	286	291	1491	1459	1225	346	1477	1479	517	264	266	1492	1474	400	1480	343	1482	1239	319	1473	414	1485	288	308	438	1245	1465	417	367	461	1479	1491	1239	264
Supplementary Table 2c. Pairwise SNP differences estimated from the short read reference mapping whole genome alignment generated using SNIPPY for NmC isolates. SNPs that were outside of the predicted recombinant segments based on ClonalFrameML were only reported.
Tree label/Isolate id	M18980_CC11_265_SP8_2009	M19056_CC11_NA_SP2_2009	M19750_CC103_244_SP2_2009	M20755_CC11_343_SP8_2009	M20758_CC11_NA_SP6_11_2009	M20882_CC32_483_OB2_2009	M20957_CC11_179_SP5_2009	M21259_CC32_484_OB2_2010	M21273_CC11_361_SP7_2009	M21374_CC11_37_OB4_2010	M21427_CC11_37_OB4_2010	M21428_CC11_37_OB4_2010	M21432_CC11_37_OB4_2010	M21714_CC11_91_OB5_2010	M21716_CC11_91_OB5_2010	M21717_CC11_91_OB5_2010	M21718_CC11_91_OB5_2010	M21736_CC32_483_OB2_2010	M21954_CC32_483_OB2_2010	M21955_CC32_483_OB2_2010	M22057_CC11_91_OB5_2010	M22327_CC11_91_OB5_2010	M22605_ST2048_513_SP2_2010	M22900_CC11_91_OB5_2010	M22957_CC103_NA_SP6_11_2010	M22960_ST10216_NA_SP6_11_2010	M23083_CC103_494_SP7_2011	M23151_CC11_343_SP8_2010	M23327_CC32_483_SP2_2011	M23355_CC103_NA_SP6_11_2011	M23599_CC11_392_SP8_2011	M23600_CC11_383_SP8_2011	M23677_CC11_NA_SP7_2011	M23763_CC11_91_OB5_2010	M24930_CC11_417_OB7_2012	M25165_CC11_NA_SP6_11_2011	M25241_CC11_NA_SP2_2012	M25244_CC11_NA_SP7_2012	M25633_CC11_NA_SP2_2012	M25635_CC11_NA_SP2_2012	M25670_CC11_428_OB7_2012	M25683_CC11_NA_SP6_11_2012	M25684_CC11_NA_SP6_11_2012	M25687_CC11_NA_SP6_11_2012	M25688_CC11_417_SP6_11_2012	M25874_CC11_301_SP4_2012	M25941_CC11_414_OB8_2012	M25953_CC11_265_OB8_2013	M25964_CC11_415_OB9_2013
M18980_CC11_265_SP8_2009	0	481	1928	26	476	2120	111	2255	106	64	63	63	58	111	123	122	116	2241	2249	2247	117	119	2119	118	1925	2020	1835	33	2205	1916	470	41	66	127	43	33	26	66	20	467	66	38	49	46	53	23	47	31	484
M19056_CC11_NA_SP2_2009	481	0	1896	472	10	2080	458	2204	518	491	490	490	468	436	466	466	446	2202	2203	2197	447	449	2090	448	1893	1993	1808	492	2166	1888	20	488	513	474	478	491	485	500	461	43	494	488	494	495	501	476	487	490	39
M19750_CC103_244_SP2_2009	1928	1896	0	1883	1892	2098	1946	2188	1920	1951	1950	1950	1883	1822	1922	1911	1861	2184	2184	2183	1863	1869	2042	1864	75	2029	395	1946	2177	401	1887	1932	1947	1932	1878	1938	1918	1925	1804	1894	1879	1924	1927	1935	1936	1899	1884	1932	1895
M20755_CC11_343_SP8_2009	26	472	1883	0	470	2121	105	2216	108	62	61	61	61	115	125	124	120	2203	2213	2208	120	122	2068	121	1883	1982	1839	6	2175	1880	467	36	60	125	39	4	41	61	29	466	62	12	44	44	47	31	26	38	481
M20758_CC11_NA_SP6_11_2009	476	10	1892	470	0	2076	453	2198	513	486	485	485	464	432	462	462	443	2195	2196	2191	444	446	2088	445	1889	1990	1806	487	2159	1881	18	483	506	468	475	484	480	497	459	43	491	486	491	492	496	472	484	485	37
M20882_CC32_483_OB2_2009	2120	2080	2098	2121	2076	0	2132	38	2117	2123	2122	2121	2120	2111	2129	2126	2130	47	37	34	2130	2131	1771	2131	2104	2181	2043	2127	53	2068	2078	2119	2135	2133	2124	2120	2123	2136	2039	2086	2136	2125	2117	2128	2129	2115	2122	2125	2090
M20957_CC11_179_SP5_2009	111	458	1946	105	453	2132	0	2277	170	123	122	122	104	81	96	95	87	2265	2275	2269	88	90	2114	89	1942	2018	1844	125	2226	1934	448	124	158	101	118	118	121	145	100	443	141	116	128	129	140	108	116	125	458
M21259_CC32_484_OB2_2010	2255	2204	2188	2216	2198	38	2277	0	2263	2278	2276	2275	2222	2169	2254	2242	2209	24	30	23	2213	2221	1853	2216	2189	2283	2075	2268	71	2148	2194	2252	2279	2272	2211	2258	2245	2258	2117	2197	2224	2248	2239	2257	2259	2227	2209	2262	2204
M21273_CC11_361_SP7_2009	106	518	1920	108	513	2117	170	2263	0	120	119	119	109	141	157	156	145	2251	2261	2254	148	150	2121	147	1920	2031	1816	121	2207	1911	503	124	148	163	125	116	121	138	99	501	136	117	131	129	140	110	116	124	518
M21374_CC11_37_OB4_2010	64	491	1951	62	486	2123	123	2278	120	0	1	1	1	112	133	130	118	2268	2277	2272	119	121	2122	120	1949	2036	1833	80	2222	1938	474	83	119	142	81	74	77	103	56	471	101	73	88	86	97	62	77	81	488
M21427_CC11_37_OB4_2010	63	490	1950	61	485	2122	122	2276	119	1	0	0	0	111	132	129	117	2266	2275	2270	118	120	2121	119	1948	2035	1832	79	2220	1937	473	82	118	141	80	73	76	102	55	470	100	72	87	85	96	61	76	80	487
M21428_CC11_37_OB4_2010	63	490	1950	61	485	2121	122	2275	119	1	0	0	0	111	132	129	117	2265	2274	2269	118	120	2120	119	1948	2035	1832	79	2219	1937	473	82	118	140	80	73	76	102	55	470	100	72	87	85	96	61	76	80	487
M21432_CC11_37_OB4_2010	58	468	1883	61	464	2120	104	2222	109	1	0	0	0	111	127	125	117	2212	2218	2214	117	119	2057	118	1885	1987	1830	70	2177	1881	461	76	105	128	80	66	73	99	55	460	100	69	84	81	91	60	76	73	476
M21714_CC11_91_OB5_2010	111	436	1822	115	432	2111	81	2169	141	112	111	111	111	0	2	2	1	2160	2166	2161	1	2	2003	2	1824	1934	1807	121	2134	1834	432	125	142	2	130	117	118	143	107	430	143	123	132	127	138	109	121	123	439
M21716_CC11_91_OB5_2010	123	466	1922	125	462	2129	96	2254	157	133	132	132	127	2	0	0	0	2241	2255	2249	1	3	2110	3	1918	2016	1836	135	2211	1915	456	136	160	2	139	132	130	157	116	452	155	134	146	144	154	123	131	136	463
M21717_CC11_91_OB5_2010	122	466	1911	124	462	2126	95	2242	156	130	129	129	125	2	0	0	0	2229	2243	2237	1	3	2093	3	1905	2005	1832	135	2198	1906	453	136	159	2	138	131	129	156	115	450	154	133	145	142	153	122	130	136	460
M21718_CC11_91_OB5_2010	116	446	1861	120	443	2130	87	2209	145	118	117	117	117	1	0	0	0	2195	2205	2202	0	1	2053	1	1861	1974	1832	126	2174	1863	441	129	150	1	134	122	123	148	111	440	148	128	139	134	143	115	126	129	448
M21736_CC32_483_OB2_2010	2241	2202	2184	2203	2195	47	2265	24	2251	2268	2266	2265	2212	2160	2241	2229	2195	0	23	27	2199	2209	1849	2202	2184	2275	2076	2254	72	2140	2190	2240	2267	2257	2199	2244	2231	2243	2105	2194	2212	2234	2226	2242	2247	2221	2193	2249	2200
M21954_CC32_483_OB2_2010	2249	2203	2184	2213	2196	37	2275	30	2261	2277	2275	2274	2218	2166	2255	2243	2205	23	0	20	2210	2218	1846	2213	2186	2275	2075	2265	62	2142	2191	2248	2279	2270	2211	2252	2239	2258	2116	2195	2224	2242	2237	2253	2257	2226	2205	2260	2201
M21955_CC32_483_OB2_2010	2247	2197	2183	2208	2191	34	2269	23	2254	2272	2270	2269	2214	2161	2249	2237	2202	27	20	0	2204	2212	1843	2207	2184	2279	2075	2261	59	2140	2186	2244	2274	2266	2203	2250	2237	2252	2109	2191	2218	2240	2231	2249	2250	2222	2200	2252	2196
M22057_CC11_91_OB5_2010	117	447	1863	120	444	2130	88	2213	148	119	118	118	117	1	1	1	0	2199	2210	2204	0	1	2054	1	1863	1976	1832	127	2176	1864	441	130	151	2	134	123	124	149	112	441	148	129	140	135	144	116	126	130	449
M22327_CC11_91_OB5_2010	119	449	1869	122	446	2131	90	2221	150	121	120	120	119	2	3	3	1	2209	2218	2212	1	0	2060	2	1870	1980	1835	129	2183	1873	443	132	153	3	136	125	126	151	113	443	150	131	142	137	146	118	128	132	450
M22605_ST2048_513_SP2_2010	2119	2090	2042	2068	2088	1771	2114	1853	2121	2122	2121	2120	2057	2003	2110	2093	2053	1849	1846	1843	2054	2060	0	2057	2036	2196	1941	2132	1836	2003	2083	2126	2149	2118	2070	2126	2111	2125	1985	2086	2082	2107	2112	2116	2128	2085	2075	2113	2098
M22900_CC11_91_OB5_2010	118	448	1864	121	445	2131	89	2216	147	120	119	119	118	2	3	3	1	2202	2213	2207	1	2	2057	0	1864	1975	1831	128	2178	1866	442	131	152	3	135	124	125	150	112	442	149	130	141	136	145	117	127	131	449
M22957_CC103_NA_SP6_11_2010	1925	1893	75	1883	1889	2104	1942	2189	1920	1949	1948	1948	1885	1824	1918	1905	1861	2184	2186	2184	1863	1870	2036	1864	0	2021	397	1942	2179	393	1882	1928	1944	1929	1878	1935	1916	1922	1801	1892	1878	1921	1922	1932	1933	1897	1884	1930	1892
M22960_ST10216_NA_SP6_11_2010	2020	1993	2029	1982	1990	2181	2018	2283	2031	2036	2035	2035	1987	1934	2016	2005	1974	2275	2275	2279	1976	1980	2196	1975	2021	0	1885	2029	2263	1965	1991	2021	2039	2023	1978	2023	2020	2018	1890	1988	1983	2012	2011	2022	2022	1989	1989	2024	1992
M23083_CC103_494_SP7_2011	1835	1808	395	1839	1806	2043	1844	2075	1816	1833	1832	1832	1830	1807	1836	1832	1832	2076	2075	2075	1832	1835	1941	1831	397	1885	0	1847	2070	33	1809	1844	1853	1837	1845	1842	1837	1853	1759	1815	1848	1844	1848	1851	1848	1826	1843	1841	1821
M23151_CC11_343_SP8_2010	33	492	1946	6	487	2127	125	2268	121	80	79	79	70	121	135	135	126	2254	2265	2261	127	129	2132	128	1942	2029	1847	0	2216	1934	481	43	71	142	45	11	49	69	34	477	69	18	51	53	56	38	32	46	496
M23327_CC32_483_SP2_2011	2205	2166	2177	2175	2159	53	2226	71	2207	2222	2220	2219	2177	2134	2211	2198	2174	72	62	59	2176	2183	1836	2178	2179	2263	2070	2216	0	2140	2157	2205	2226	2223	2175	2208	2195	2210	2077	2162	2185	2200	2193	2207	2211	2181	2167	2213	2167
M23355_CC103_NA_SP6_11_2011	1916	1888	401	1880	1881	2068	1934	2148	1911	1938	1937	1937	1881	1834	1915	1906	1863	2140	2142	2140	1864	1873	2003	1866	393	1965	33	1934	2140	0	1877	1922	1942	1924	1882	1926	1912	1926	1807	1886	1887	1916	1920	1929	1929	1891	1880	1919	1889
M23599_CC11_392_SP8_2011	470	20	1887	467	18	2078	448	2194	503	474	473	473	461	432	456	453	441	2190	2191	2186	441	443	2083	442	1882	1991	1809	481	2157	1877	0	478	497	457	472	480	474	494	454	46	488	482	485	486	491	467	479	480	40
M23600_CC11_383_SP8_2011	41	488	1932	36	483	2119	124	2252	124	83	82	82	76	125	136	136	129	2240	2248	2244	130	132	2126	131	1928	2021	1844	43	2205	1922	478	0	39	141	7	42	57	39	43	474	40	49	14	51	12	45	56	54	487
M23677_CC11_NA_SP7_2011	66	513	1947	60	506	2135	158	2279	148	119	118	118	105	142	160	159	150	2267	2279	2274	151	153	2149	152	1944	2039	1853	71	2226	1942	497	39	0	167	41	70	81	4	65	496	5	75	47	76	52	68	72	81	514
M23763_CC11_91_OB5_2010	127	474	1932	125	468	2133	101	2272	163	142	141	140	128	2	2	2	1	2257	2270	2266	2	3	2118	3	1929	2023	1837	142	2223	1924	457	141	167	0	139	135	133	157	115	454	155	135	147	145	157	123	131	141	465
M24930_CC11_417_OB7_2012	43	478	1878	39	475	2124	118	2211	125	81	80	80	80	130	139	138	134	2199	2211	2203	134	136	2070	135	1878	1978	1845	45	2175	1882	472	7	41	139	0	43	58	42	46	471	43	51	17	51	18	48	59	53	482
M25165_CC11_NA_SP6_11_2011	33	491	1938	4	484	2120	118	2258	116	74	73	73	66	117	132	131	122	2244	2252	2250	123	125	2126	124	1935	2023	1842	11	2208	1926	480	42	70	135	43	0	48	68	33	478	67	8	50	53	55	37	30	44	494
M25241_CC11_NA_SP2_2012	26	485	1918	41	480	2123	121	2245	121	77	76	76	73	118	130	129	123	2231	2239	2237	124	126	2111	125	1916	2020	1837	49	2195	1912	474	57	81	133	58	48	0	81	36	471	79	53	64	57	68	38	60	47	488
M25244_CC11_NA_SP7_2012	66	500	1925	61	497	2136	145	2258	138	103	102	102	99	143	157	156	148	2243	2258	2252	149	151	2125	150	1922	2018	1853	69	2210	1926	494	39	4	157	42	68	81	0	67	490	7	74	47	75	51	70	73	79	508
M25633_CC11_NA_SP2_2012	20	461	1804	29	459	2039	100	2117	99	56	55	55	55	107	116	115	111	2105	2116	2109	112	113	1985	112	1801	1890	1759	34	2077	1807	454	43	65	115	46	33	36	67	0	452	68	39	49	49	53	10	45	15	465
M25635_CC11_NA_SP2_2012	467	43	1894	466	43	2086	443	2197	501	471	470	470	460	430	452	450	440	2194	2195	2191	441	443	2086	442	1892	1988	1815	477	2162	1886	46	474	496	454	471	478	471	490	452	0	487	478	481	482	489	466	481	475	65
M25670_CC11_428_OB7_2012	66	494	1879	62	491	2136	141	2224	136	101	100	100	100	143	155	154	148	2212	2224	2218	148	150	2082	149	1878	1983	1848	69	2185	1887	488	40	5	155	43	67	79	7	68	487	0	74	48	74	51	71	72	78	503
M25683_CC11_NA_SP6_11_2012	38	488	1924	12	486	2125	116	2248	117	73	72	72	69	123	134	133	128	2234	2242	2240	129	131	2107	130	1921	2012	1844	18	2200	1916	482	49	75	135	51	8	53	74	39	478	74	0	57	58	61	43	38	51	496
M25684_CC11_NA_SP6_11_2012	49	494	1927	44	491	2117	128	2239	131	88	87	87	84	132	146	145	139	2226	2237	2231	140	142	2112	141	1922	2011	1848	51	2193	1920	485	14	47	147	17	50	64	47	49	481	48	57	0	58	25	52	64	61	493
M25687_CC11_NA_SP6_11_2012	46	495	1935	44	492	2128	129	2257	129	86	85	85	81	127	144	142	134	2242	2253	2249	135	137	2116	136	1932	2022	1851	53	2207	1929	486	51	76	145	51	53	57	75	49	482	74	58	58	0	62	50	65	59	500
M25688_CC11_417_SP6_11_2012	53	501	1936	47	496	2129	140	2259	140	97	96	96	91	138	154	153	143	2247	2257	2250	144	146	2128	145	1933	2022	1848	56	2211	1929	491	12	52	157	18	55	68	51	53	489	51	61	25	62	0	54	67	65	500
M25874_CC11_301_SP4_2012	23	476	1899	31	472	2115	108	2227	110	62	61	61	60	109	123	122	115	2221	2226	2222	116	118	2085	117	1897	1989	1826	38	2181	1891	467	45	68	123	48	37	38	70	10	466	71	43	52	50	54	0	48	18	480
M25941_CC11_414_OB8_2012	47	487	1884	26	484	2122	116	2209	116	77	76	76	76	121	131	130	126	2193	2205	2200	126	128	2075	127	1884	1989	1843	32	2167	1880	479	56	72	131	59	30	60	73	45	481	72	38	64	65	67	48	0	54	495
M25953_CC11_265_OB8_2013	31	490	1932	38	485	2125	125	2262	124	81	80	80	73	123	136	136	129	2249	2260	2252	130	132	2113	131	1930	2024	1841	46	2213	1919	480	54	81	141	53	44	47	79	15	475	78	51	61	59	65	18	54	0	496
M25964_CC11_415_OB9_2013	484	39	1895	481	37	2090	458	2204	518	488	487	487	476	439	463	460	448	2200	2201	2196	449	450	2098	449	1892	1992	1821	496	2167	1889	40	487	514	465	482	494	488	508	465	65	503	496	493	500	500	480	495	496	0
M26017_CC11_265_OB8_2012	64	516	1943	60	509	2126	149	2274	150	115	114	114	100	140	156	154	146	2259	2271	2266	147	149	2141	148	1938	2033	1840	73	2219	1930	501	69	86	160	68	69	79	80	64	500	79	75	77	71	82	67	73	77	517
M26021_CC11_415_OB9_2013	482	49	1892	479	46	2097	461	2212	517	488	487	487	473	444	470	468	455	2208	2209	2204	456	457	2101	456	1890	1996	1818	493	2175	1887	48	483	513	473	480	493	487	506	462	73	499	494	492	498	497	478	493	493	13
M26059_CC11_265_OB9_2013	30	490	1922	38	485	2114	124	2242	119	75	74	74	71	120	133	133	125	2231	2239	2237	126	128	2108	127	1916	2015	1844	45	2197	1921	480	53	78	137	55	44	45	78	12	478	78	50	61	58	65	19	52	27	496
M26087_CC11_415_OB9_2012	454	43	1833	459	45	2102	434	2163	486	456	455	455	455	433	442	441	439	2159	2159	2157	439	440	2043	440	1833	1947	1817	466	2133	1842	42	457	481	442	461	465	461	479	442	59	481	468	465	469	469	452	473	466	14
M26088_CC11_415_OB9_2012	454	41	1833	459	42	2100	432	2165	486	454	453	453	453	433	442	440	439	2162	2160	2159	439	440	2045	440	1834	1953	1816	466	2136	1842	42	456	481	442	461	464	461	479	441	60	481	468	465	469	469	452	473	466	13
M26089_CC11_413_OB9_2012	26	477	1886	33	475	2131	112	2224	114	67	66	66	66	120	133	132	125	2209	2221	2215	125	127	2072	126	1886	1989	1844	41	2182	1885	472	48	72	133	51	40	41	73	12	470	73	46	56	52	59	15	50	23	488
M26093_CC11_415_OB9_2013	455	42	1831	460	43	2100	435	2166	487	457	456	456	456	435	444	443	441	2161	2161	2160	441	442	2046	442	1833	1952	1815	467	2136	1840	41	458	482	444	462	466	462	480	443	60	482	469	466	470	470	453	474	467	13
M26247_CC11_NA_SP2_2013	461	65	1834	466	65	2088	460	2152	499	463	462	462	462	458	470	469	465	2148	2150	2148	465	466	2026	466	1834	1962	1816	473	2124	1843	63	470	489	470	472	472	468	487	450	83	489	475	476	476	482	459	482	473	61
M26251_CC11_415_OB9_2013	481	45	1882	479	44	2097	454	2205	514	485	484	484	475	442	465	462	451	2201	2203	2198	452	453	2096	452	1881	1991	1819	492	2169	1879	45	482	509	466	480	492	485	505	463	70	501	493	491	497	494	477	493	492	10
M26263_CC11_366_OB8_2013	51	503	1940	28	498	2123	127	2261	123	87	86	86	80	121	135	134	126	2247	2256	2253	127	129	2135	128	1937	2027	1847	34	2211	1928	490	59	78	140	61	34	64	77	47	488	75	40	67	70	71	52	1	58	506
M26294_CC11_428_OB7_2012	66	495	1884	62	492	2136	141	2227	136	101	100	100	100	143	155	154	148	2214	2226	2222	148	150	2085	149	1884	1993	1849	69	2187	1891	489	40	5	155	43	67	79	7	68	489	2	74	48	74	51	71	72	78	503
M26295_CC11_428_OB7_2013	66	492	1882	62	489	2132	139	2222	134	99	98	98	98	141	153	152	146	2209	2222	2214	146	148	2082	147	1881	1987	1849	69	2178	1888	486	40	5	153	43	67	79	7	68	486	2	74	48	73	51	71	72	78	502
M26296_CC11_430_OB7_2013	66	494	1886	62	491	2136	141	2227	136	101	100	100	100	143	155	154	148	2214	2226	2222	148	150	2085	149	1885	1992	1850	69	2188	1891	488	40	5	155	43	67	79	7	67	487	2	74	48	74	51	70	72	77	503
M26416_CC11_415_OB9_2013	486	46	1892	482	47	2102	462	2218	519	492	491	491	479	445	470	467	454	2214	2215	2210	455	456	2106	455	1889	1998	1819	497	2180	1885	45	486	515	472	483	497	490	509	467	73	504	497	495	501	499	481	496	497	13
M26417_CC11_366_OB8_2013	51	505	1942	28	500	2123	128	2261	123	88	87	87	80	121	135	134	126	2248	2256	2253	127	129	2136	128	1939	2030	1847	35	2212	1929	490	60	79	140	61	34	65	77	47	488	75	40	67	71	71	52	1	59	506
M26919_CC11_383_OB7_2012	44	480	1887	40	477	2125	119	2214	126	85	84	83	83	130	143	142	134	2201	2212	2208	134	136	2074	135	1887	1984	1846	46	2178	1890	474	8	42	143	2	44	59	43	47	473	43	52	18	52	21	49	60	55	484
M26922_CC11_439_OB7_2012	30	475	1874	22	473	2121	112	2208	111	66	65	65	65	120	133	131	126	2193	2204	2202	126	128	2063	127	1872	1980	1841	29	2169	1875	470	41	66	133	44	28	45	67	34	470	68	34	49	48	52	35	43	42	485
M26924_CC11_265_OB7_2012	67	507	1937	61	502	2135	153	2274	139	110	109	109	100	140	155	153	145	2262	2271	2267	146	148	2146	147	1934	2031	1848	71	2223	1932	496	40	4	159	42	69	80	6	67	493	1	74	47	76	52	70	71	82	511
M26925_CC11_265_OB7_2012	66	494	1885	62	491	2136	141	2230	136	101	100	100	100	143	155	154	148	2217	2230	2223	148	150	2086	149	1884	1992	1850	69	2187	1891	488	40	5	155	43	67	79	7	68	488	2	74	48	74	51	71	72	78	504
M26926_CC11_265_OB7_2012	65	493	1883	61	490	2135	140	2228	135	101	100	100	100	142	154	153	147	2215	2228	2220	147	149	2083	148	1882	1991	1849	68	2186	1889	487	39	4	154	42	66	78	6	67	487	1	73	47	73	50	70	71	77	502
M26927_CC11_466_OB7_2012	65	492	1886	61	489	2136	140	2223	135	100	99	99	99	142	154	153	147	2212	2224	2217	147	149	2081	148	1883	1988	1849	68	2184	1892	486	39	4	154	42	66	78	6	67	485	1	73	47	73	50	70	71	76	502
M26931_CC11_437_OB7_2012	34	478	1886	34	476	2128	114	2220	116	70	69	69	69	123	135	134	128	2205	2217	2211	128	130	2069	129	1885	1985	1844	41	2177	1884	473	38	62	135	41	39	49	63	38	472	64	46	45	31	49	39	54	46	488
M26948_CC11_454_OB7_2011	62	491	1891	59	488	2136	136	2223	136	95	94	92	94	139	153	152	145	2210	2221	2216	145	147	2085	147	1890	1988	1859	66	2185	1897	486	36	61	153	40	64	75	61	59	485	61	68	44	71	48	63	74	71	502
M26949_CC11_459_OB7_2011	64	492	1886	60	489	2133	139	2226	134	97	96	96	96	143	155	154	148	2213	2224	2218	148	150	2082	149	1885	1991	1850	67	2182	1891	486	38	3	155	41	65	79	5	66	486	6	72	46	72	49	69	72	76	501
M27267_CC11_433_OB8_2013	28	494	1944	35	488	2131	124	2270	119	76	75	75	68	121	136	135	127	2260	2271	2263	128	130	2130	129	1941	2029	1845	43	2219	1930	483	50	77	141	52	42	44	75	10	481	75	47	59	55	64	15	52	26	497
M27458_CC11_475_SP7_2013	47	482	1883	43	479	2121	123	2208	129	84	83	83	83	134	144	143	139	2195	2207	2199	139	141	2071	140	1882	1983	1848	49	2171	1885	476	12	45	144	15	48	62	46	49	474	47	55	21	55	22	51	64	58	486
M27459_CC11_428_SP7_2013	67	494	1884	63	491	2136	141	2228	137	103	102	102	102	144	155	154	149	2215	2228	2221	149	151	2086	150	1884	1989	1851	70	2187	1891	488	41	6	155	44	68	80	8	69	488	3	75	49	75	52	72	73	79	504
M27471_CC11_434_SP8_2013	27	482	1925	35	476	2127	119	2263	114	74	73	73	68	112	127	126	119	2252	2262	2255	120	122	2122	121	1921	2014	1838	42	2214	1921	471	49	73	130	51	42	39	73	14	468	73	47	58	47	61	16	52	24	485
M27477_CC11_428_SP8_2013	54	512	1940	53	506	2128	146	2269	139	98	97	97	91	141	156	155	147	2257	2268	2263	148	150	2133	149	1937	2032	1845	61	2217	1926	499	59	78	160	60	61	70	78	55	496	77	66	67	60	72	56	74	66	514
M27885_CC11_475_SP7_2013	52	488	1893	48	485	2126	127	2216	134	93	92	92	92	139	152	151	143	2203	2215	2208	143	145	2078	144	1893	1989	1855	54	2178	1896	482	16	50	152	19	53	67	51	54	481	52	60	26	60	28	57	69	63	492
M28051_CC103_NA_SP2_2013	1799	1784	116	1802	1782	2064	1808	2089	1779	1799	1798	1798	1798	1771	1796	1794	1794	2092	2090	2089	1795	1797	1958	1794	135	1916	391	1810	2089	407	1783	1804	1812	1799	1803	1806	1801	1811	1726	1787	1807	1806	1806	1820	1808	1793	1808	1803	1792
M28053_CC103_NA_SP2_2014	1803	1788	115	1806	1786	2066	1813	2087	1784	1804	1803	1803	1802	1773	1798	1796	1795	2091	2089	2087	1796	1799	1954	1795	133	1917	391	1813	2085	403	1786	1807	1815	1801	1807	1809	1805	1816	1730	1791	1811	1811	1811	1825	1811	1798	1811	1806	1796
M28054_ST11551_NA_SP2_2014	1836	1823	401	1840	1821	2053	1842	2077	1816	1833	1832	1832	1832	1805	1833	1830	1830	2078	2076	2074	1830	1832	1943	1829	405	1880	58	1848	2078	73	1824	1844	1855	1834	1844	1844	1838	1853	1759	1831	1849	1844	1844	1851	1850	1829	1844	1843	1833
M28357_CC103_NA_SP2_2014	1848	1838	105	1834	1833	2073	1867	2139	1839	1869	1868	1868	1838	1787	1849	1845	1817	2139	2139	2136	1819	1824	2003	1820	123	1976	400	1862	2137	405	1833	1852	1867	1856	1831	1860	1849	1860	1758	1841	1837	1856	1853	1871	1856	1839	1839	1853	1843
M28412_CC103_NA_SP6_11_2013	1909	1893	132	1865	1889	2092	1931	2192	1906	1939	1938	1938	1870	1811	1911	1897	1848	2185	2187	2188	1850	1858	2044	1851	143	2037	417	1929	2182	427	1882	1916	1937	1923	1859	1922	1902	1915	1791	1890	1864	1908	1910	1928	1918	1884	1867	1915	1891
M28971_CC11_NA_SP4_2013	61	486	1882	57	484	2128	138	2217	143	95	94	91	93	146	155	155	151	2204	2215	2211	151	153	2077	152	1882	1986	1843	63	2182	1883	481	34	59	155	36	61	76	60	59	480	60	68	42	69	45	62	77	70	496
M28979_CC11_NA_SP4_2013	51	486	1883	47	483	2123	127	2211	133	89	88	88	88	139	148	147	143	2200	2209	2205	143	145	2073	144	1883	1986	1848	53	2177	1888	480	16	49	148	19	51	66	50	51	479	51	58	25	58	25	55	67	61	488
M28988_CC103_NA_SP4_2014	1813	1797	136	1813	1795	2070	1822	2102	1793	1811	1810	1810	1807	1779	1808	1806	1802	2107	2105	2103	1805	1808	1972	1804	154	1935	404	1824	2103	423	1793	1818	1826	1811	1814	1820	1815	1825	1738	1798	1818	1820	1820	1834	1822	1807	1818	1817	1803
M29042_CC11_NA_SP7_2014	52	485	1887	48	482	2121	128	2212	124	91	90	90	90	135	146	145	138	2199	2211	2204	138	140	2069	139	1887	1991	1848	54	2176	1888	478	18	50	146	21	53	65	51	54	477	50	60	20	60	31	57	67	63	490
M29168_CC103_NA_SP2_2014	1876	1867	106	1850	1861	2079	1897	2162	1871	1898	1897	1897	1850	1800	1877	1867	1833	2162	2161	2156	1835	1843	2020	1836	123	1998	401	1893	2158	406	1861	1881	1900	1887	1844	1888	1874	1883	1772	1870	1851	1878	1877	1897	1886	1857	1852	1883	1871
M29225_CC11_NA_SP6_11_2014	44	497	1941	35	492	2120	137	2258	130	89	88	88	82	133	147	146	139	2243	2254	2250	140	142	2119	141	1936	2021	1846	43	2207	1927	486	56	83	152	58	41	59	81	47	482	81	47	64	63	69	48	55	58	500
M29276_CC11_NA_SP5_2014	24	487	1937	32	482	2129	117	2265	111	72	71	71	65	114	128	127	120	2256	2264	2258	121	123	2127	122	1933	2022	1842	39	2217	1923	476	47	73	131	49	38	40	72	9	472	72	44	55	52	60	13	48	22	491
M37398_CC11_428_OB14_2015	52	492	1871	48	488	2069	123	2179	129	81	80	80	79	124	134	133	127	2171	2178	2172	128	130	2070	129	1867	1957	1794	55	2138	1864	483	25	51	134	27	55	65	51	55	478	48	61	32	62	35	57	67	65	492
M37399_CC11_428_OB14_2015	53	490	1903	49	486	2107	124	2226	129	79	78	78	76	127	141	139	132	2216	2223	2218	133	135	2099	134	1899	1988	1829	57	2179	1892	482	28	52	141	32	56	66	52	55	480	49	62	36	65	39	58	66	67	495
M37400_CC11_428_OB14_2015	58	501	1941	53	495	2132	138	2266	136	94	93	93	89	137	150	149	141	2256	2265	2260	142	144	2135	143	1938	2022	1847	61	2218	1930	492	31	56	153	34	61	71	56	58	489	53	66	39	68	44	62	72	71	506
M37427_CC11_428_OB14_2015	60	505	1937	55	499	2135	144	2268	141	96	95	95	92	141	155	153	146	2257	2266	2260	147	149	2137	148	1935	2025	1849	63	2220	1927	495	32	57	159	36	62	73	58	59	493	55	68	41	70	45	64	74	74	510
M37430_CC11_428_OB14_2015	58	504	1941	52	498	2135	142	2267	140	96	95	95	91	139	153	153	144	2255	2265	2259	145	147	2135	146	1938	2024	1848	61	2218	1931	494	31	56	157	33	61	70	55	57	491	52	65	38	67	42	61	71	72	509
M37470_CC11_428_OB14_2015	58	502	1943	53	496	2133	142	2266	139	96	95	95	90	139	153	151	144	2255	2263	2258	145	147	2135	146	1940	2024	1848	61	2217	1930	493	30	56	156	34	60	72	56	56	491	53	66	39	68	43	62	72	71	507
M37654_CC11_428_OB14_2015	58	505	1945	53	499	2133	145	2271	140	99	98	98	90	139	154	152	144	2260	2268	2263	145	147	2139	146	1943	2029	1847	62	2221	1935	494	30	56	159	34	61	72	56	57	492	53	66	39	68	43	62	72	73	508
M37929_CC11_NA_SP4_2015	57	509	1947	52	503	2133	147	2271	143	102	101	101	91	140	155	153	145	2261	2272	2264	146	148	2139	147	1944	2030	1848	61	2220	1935	496	29	56	161	33	60	71	55	57	495	54	65	38	67	43	61	71	72	510
M37936_CC103_NA_SP4_2015	1909	1894	121	1869	1888	2096	1929	2182	1904	1930	1929	1929	1870	1816	1908	1894	1853	2178	2177	2179	1854	1863	2039	1856	133	2022	416	1926	2179	420	1887	1913	1933	1918	1862	1920	1903	1912	1798	1894	1870	1906	1908	1928	1916	1883	1871	1914	1896
M37938_CC103_NA_SP4_2015	1917	1898	122	1873	1893	2091	1935	2186	1914	1940	1939	1939	1876	1816	1915	1903	1855	2180	2180	2179	1857	1864	2040	1858	139	2024	418	1934	2181	418	1890	1920	1940	1925	1867	1928	1912	1921	1800	1896	1874	1913	1915	1934	1924	1893	1876	1922	1898
M38252_CC11_NA_SP6_11_2015	47	499	1928	53	493	2128	137	2266	122	87	86	86	80	125	141	141	133	2255	2266	2259	134	136	2126	135	1924	2022	1830	60	2214	1915	485	67	82	147	69	60	63	79	32	482	79	65	76	69	80	38	66	47	500
M38355_CC11_NA_SP6_11_2015	52	497	1940	46	492	2122	131	2254	135	94	93	93	85	135	150	148	139	2244	2252	2247	140	142	2128	141	1938	2027	1853	54	2208	1931	487	14	49	153	17	52	68	50	52	484	50	60	25	62	26	56	66	64	495
M38715_CC103_NA_SP5_2015	1855	1845	111	1829	1839	2073	1876	2148	1846	1876	1875	1875	1833	1787	1859	1850	1816	2147	2146	2145	1817	1824	2001	1818	128	1980	399	1870	2142	408	1841	1861	1874	1865	1826	1869	1854	1862	1753	1848	1832	1858	1856	1873	1863	1837	1832	1861	1853
M38738_CC11_NA_SP14_2015	485	43	1877	484	42	2090	458	2190	516	486	485	485	476	443	467	464	452	2183	2182	2182	454	456	2084	454	1873	1996	1810	495	2151	1872	44	490	512	467	487	494	489	511	471	64	506	498	499	501	500	484	497	495	53
M38741_CC11_NA_SP14_2015	57	496	1929	52	492	2123	135	2252	131	87	86	86	83	134	148	147	139	2241	2250	2245	140	142	2124	141	1926	2015	1843	60	2204	1921	486	30	55	149	33	60	70	55	57	484	52	64	38	66	42	61	71	70	500
M38742_CC11_NA_SP14_2015	57	503	1939	52	497	2132	143	2266	138	97	96	96	90	138	152	152	143	2255	2263	2258	144	146	2135	145	1936	2024	1848	60	2217	1929	493	30	55	156	33	60	71	55	57	490	52	65	38	67	42	61	71	70	507
M38917_CC11_NA_SP7_2015	46	494	1919	44	491	2122	125	2250	123	79	78	78	76	123	137	136	129	2236	2244	2242	130	132	2125	131	1918	2010	1831	51	2201	1910	485	51	68	138	53	50	61	68	49	481	68	56	59	51	63	50	58	59	498
Supplementary Table 2d. Pairwise allele differences estimated based on cgMLST for NmB isolates. No model based recombination correction using ClonalFrameML were used
Tree label/Isolate id	M18980_CC11_265_SP8_2009	M19056_CC11_NA_SP2_2009	M19750_CC103_244_SP2_2009	M20755_CC11_343_SP8_2009	M20758_CC11_NA_SP6_2009	M20882_CC32_483_OB2_2009	M20957_CC11_179_SP5_2009	M21259_CC32_484_OB2_2010	M21273_CC11_361_SP7_2009	M21374_CC11_37_OB4_2010	M21427_CC11_37_OB4_2010	M21428_CC11_37_OB4_2010	M21432_CC11_37_OB4_2010	M21714_CC11_91_OB5_2010	M21716_CC11_91_OB5_2010	M21717_CC11_91_OB5_2010	M21718_CC11_91_OB5_2010	M21736_CC32_483_OB2_2010	M21954_CC32_483_OB2_2010	M21955_CC32_483_OB2_2010	M22057_CC11_91_OB5_2010	M22327_CC11_91_OB5_2010	M22605_ST2048_513_SP2_2010	M22900_CC11_91_OB5_2010	M22957_CC103_NA_SP6_2010	M22960_ST10216_NA_SP6_2010	M23083_CC103_494_SP7_2011	M23151_CC11_343_SP8_2010	M23327_CC32_483_SP2_2011	M23355_CC103_NA_SP6_2011	M23599_CC11_392_SP8_2011	M23600_CC11_383_SP8_2011	M23677_CC11_NA_SP7_2011	M23763_CC11_91_OB5_2010	M24930_CC11_417_OB7_2012	M25165_CC11_NA_SP6_2011	M25241_CC11_NA_SP2_2012	M25244_CC11_NA_SP7_2012	M25633_CC11_NA_SP2_2012	M25635_CC11_NA_SP2_2012	M25670_CC11_428_OB7_2012	M25683_CC11_NA_SP6_2012	M25684_CC11_NA_SP6_2012	M25687_CC11_NA_SP6_2012	M25688_CC11_417_SP6_2012	M25874_CC11_301_SP4_2012	M25941_CC11_414_OB8_2012	M25953_CC11_265_OB8_2013	M25964_CC11_415_OB9_2013
M18980_CC11_265_SP8_2009	0	665	1433	102	648	1473	297	1473	263	229	229	230	226	286	289	287	285	1459	1474	1473	282	282	1404	285	1430	1441	1425	105	1461	1424	692	116	150	281	147	114	105	146	204	687	154	206	204	190	173	218	155	108	688
M19056_CC11_NA_SP2_2009	665	0	1440	681	37	1462	616	1462	731	655	654	656	664	604	598	596	599	1459	1463	1462	597	599	1407	600	1430	1421	1428	680	1461	1428	106	689	702	599	706	702	686	697	728	129	698	746	743	717	720	736	702	689	115
M19750_CC103_244_SP2_2009	1433	1440	0	1449	1431	1482	1440	1482	1441	1453	1453	1452	1440	1434	1447	1447	1435	1468	1483	1482	1434	1433	1442	1435	241	1424	586	1447	1472	583	1442	1437	1437	1434	1437	1438	1449	1435	1452	1433	1445	1443	1440	1439	1436	1456	1440	1447	1444
M20755_CC11_343_SP8_2009	102	681	1449	0	679	1474	311	1474	283	240	240	241	252	318	304	302	315	1471	1475	1474	312	313	1416	315	1447	1458	1439	30	1476	1443	706	157	170	312	174	74	136	171	232	714	172	174	233	231	206	243	131	121	705
M20758_CC11_NA_SP6_2009	648	37	1431	679	0	1463	604	1463	721	650	649	651	648	586	592	590	584	1449	1464	1463	582	583	1399	584	1420	1413	1420	679	1450	1418	103	672	690	581	693	685	686	686	727	105	694	731	726	703	702	736	689	685	112
M20882_CC32_483_OB2_2009	1473	1462	1482	1474	1463	0	1473	26	1489	1473	1472	1472	1475	1476	1474	1473	1476	72	25	22	1476	1476	1344	1476	1481	1485	1486	1473	104	1486	1465	1480	1474	1476	1479	1476	1470	1475	1478	1463	1469	1483	1480	1478	1481	1476	1474	1475	1463
M20957_CC11_179_SP5_2009	297	616	1440	311	604	1473	0	1473	392	289	288	290	281	221	227	227	218	1456	1474	1473	214	217	1394	218	1436	1434	1426	311	1452	1433	644	343	341	215	359	332	347	340	420	643	365	414	406	402	388	428	344	338	646
M21259_CC32_484_OB2_2010	1473	1462	1482	1474	1463	26	1473	0	1489	1473	1472	1472	1475	1476	1474	1473	1476	83	43	39	1476	1476	1345	1476	1481	1485	1486	1473	120	1486	1465	1480	1474	1476	1479	1476	1470	1475	1478	1463	1469	1483	1480	1478	1481	1476	1474	1475	1463
M21273_CC11_361_SP7_2009	263	731	1441	283	721	1489	392	1489	0	340	340	341	335	391	394	392	389	1476	1490	1489	385	390	1402	388	1435	1444	1431	285	1478	1433	761	308	310	387	322	301	314	308	381	752	314	383	380	367	351	399	321	299	756
M21374_CC11_37_OB4_2010	229	655	1453	240	650	1473	289	1473	340	0	2	1	38	286	260	259	284	1477	1474	1473	282	283	1421	284	1448	1449	1447	243	1476	1449	681	276	304	280	297	268	272	300	341	688	279	357	342	346	323	345	297	250	670
M21427_CC11_37_OB4_2010	229	654	1453	240	649	1472	288	1472	340	2	0	3	38	286	260	259	284	1476	1473	1472	282	283	1420	284	1447	1448	1446	243	1475	1448	680	276	304	280	297	268	272	300	341	687	279	356	341	346	323	345	297	250	669
M21428_CC11_37_OB4_2010	230	656	1452	241	651	1472	290	1472	341	1	3	0	39	287	261	260	285	1476	1473	1472	283	284	1421	285	1447	1448	1446	244	1475	1448	682	276	305	281	298	269	273	301	342	689	280	358	343	347	323	346	298	251	671
M21432_CC11_37_OB4_2010	226	664	1440	252	648	1475	281	1475	335	38	38	39	0	268	283	282	263	1457	1476	1475	261	268	1406	263	1436	1432	1429	255	1460	1432	690	274	295	266	289	265	287	291	360	687	306	355	342	342	320	365	278	261	689
M21714_CC11_91_OB5_2010	286	604	1434	318	586	1476	221	1476	391	286	286	287	268	0	46	45	27	1457	1477	1476	23	26	1403	27	1427	1425	1429	319	1460	1426	631	334	345	24	340	332	340	340	412	625	357	409	395	399	379	422	337	325	631
M21716_CC11_91_OB5_2010	289	598	1447	304	592	1474	227	1474	394	260	260	261	283	46	0	3	43	1476	1475	1474	41	44	1420	43	1440	1444	1448	304	1478	1446	623	337	355	38	351	334	321	351	391	631	331	413	396	402	383	402	354	310	613
M21717_CC11_91_OB5_2010	287	596	1447	302	590	1473	227	1473	392	259	259	260	282	45	3	0	41	1475	1474	1473	39	42	1419	41	1440	1443	1448	302	1477	1446	622	335	353	36	349	332	319	349	389	629	329	411	394	400	381	400	352	308	611
M21718_CC11_91_OB5_2010	285	599	1435	315	584	1476	218	1476	389	284	284	285	263	27	43	41	0	1457	1477	1476	18	25	1402	18	1428	1425	1430	317	1460	1427	627	333	341	21	340	331	336	340	406	623	355	408	394	397	378	421	337	321	629
M21736_CC32_483_OB2_2010	1459	1459	1468	1471	1449	72	1456	83	1476	1477	1476	1476	1457	1457	1476	1475	1457	0	90	86	1456	1459	1329	1457	1469	1470	1466	1471	128	1468	1463	1466	1458	1460	1465	1462	1470	1459	1479	1449	1472	1469	1466	1464	1466	1477	1456	1474	1466
M21954_CC32_483_OB2_2010	1474	1463	1483	1475	1464	25	1474	43	1490	1474	1473	1473	1476	1477	1475	1474	1477	90	0	5	1477	1477	1345	1477	1482	1487	1487	1474	122	1487	1466	1481	1475	1477	1480	1477	1471	1476	1479	1464	1470	1484	1481	1479	1482	1477	1475	1476	1464
M21955_CC32_483_OB2_2010	1473	1462	1482	1474	1463	22	1473	39	1489	1473	1472	1472	1475	1476	1474	1473	1476	86	5	0	1476	1476	1344	1476	1481	1486	1486	1473	119	1486	1465	1480	1474	1476	1479	1476	1470	1475	1478	1463	1469	1483	1480	1478	1481	1476	1474	1475	1463
M22057_CC11_91_OB5_2010	282	597	1434	312	582	1476	214	1476	385	282	282	283	261	23	41	39	18	1456	1477	1476	0	24	1402	13	1427	1425	1429	315	1460	1426	625	329	340	18	341	328	334	338	405	621	353	404	391	394	374	416	332	320	626
M22327_CC11_91_OB5_2010	282	599	1433	313	583	1476	217	1476	390	283	283	284	268	26	44	42	25	1459	1477	1476	24	0	1402	24	1427	1425	1429	312	1462	1426	628	327	338	16	337	327	333	334	408	622	351	406	389	394	373	418	337	324	628
M22605_ST2048_513_SP2_2010	1404	1407	1442	1416	1399	1344	1394	1345	1402	1421	1420	1421	1406	1403	1420	1419	1402	1329	1345	1344	1402	1402	0	1402	1433	1435	1436	1416	1324	1448	1412	1413	1396	1403	1410	1412	1412	1398	1424	1405	1415	1416	1416	1415	1416	1431	1409	1421	1423
M22900_CC11_91_OB5_2010	285	600	1435	315	584	1476	218	1476	388	284	284	285	263	27	43	41	18	1457	1477	1476	13	24	1402	0	1428	1425	1430	317	1461	1427	627	333	341	19	342	331	335	340	408	623	355	408	394	397	378	421	337	322	629
M22957_CC103_NA_SP6_2010	1430	1430	241	1447	1420	1481	1436	1481	1435	1448	1447	1447	1436	1427	1440	1440	1428	1469	1482	1481	1427	1427	1433	1428	0	1418	555	1445	1469	550	1433	1434	1431	1427	1434	1438	1444	1432	1449	1422	1440	1445	1438	1438	1435	1457	1437	1443	1433
M22960_ST10216_NA_SP6_2010	1441	1421	1424	1458	1413	1485	1434	1485	1444	1449	1448	1448	1432	1425	1444	1443	1425	1470	1487	1486	1425	1425	1435	1425	1418	0	1413	1458	1473	1406	1427	1446	1442	1425	1445	1448	1458	1442	1457	1416	1457	1452	1445	1449	1445	1461	1440	1458	1433
M23083_CC103_494_SP7_2011	1425	1428	586	1439	1420	1486	1426	1486	1431	1447	1446	1446	1429	1429	1448	1448	1430	1466	1487	1486	1429	1429	1436	1430	555	1413	0	1438	1466	64	1431	1430	1430	1431	1428	1430	1444	1429	1443	1422	1443	1437	1434	1429	1432	1451	1431	1442	1437
M23151_CC11_343_SP8_2010	105	680	1447	30	679	1473	311	1473	285	243	243	244	255	319	304	302	317	1471	1474	1473	315	312	1416	317	1445	1458	1438	0	1475	1441	704	158	172	313	175	80	145	173	236	715	172	180	235	232	206	245	139	128	704
M23327_CC32_483_SP2_2011	1461	1461	1472	1476	1450	104	1452	120	1478	1476	1475	1475	1460	1460	1478	1477	1460	128	122	119	1460	1462	1324	1461	1469	1473	1466	1475	0	1473	1466	1467	1453	1463	1469	1464	1471	1452	1479	1451	1464	1472	1468	1467	1467	1477	1459	1475	1467
M23355_CC103_NA_SP6_2011	1424	1428	583	1443	1418	1486	1433	1486	1433	1449	1448	1448	1432	1426	1446	1446	1427	1468	1487	1486	1426	1426	1448	1427	550	1406	64	1441	1473	0	1429	1429	1430	1427	1431	1430	1446	1429	1443	1420	1444	1436	1434	1429	1432	1451	1431	1444	1438
M23599_CC11_392_SP8_2011	692	106	1442	706	103	1465	644	1465	761	681	680	682	690	631	623	622	627	1463	1466	1465	625	628	1412	627	1433	1427	1431	704	1466	1429	0	716	727	626	735	721	715	725	748	164	721	762	763	738	742	753	725	713	170
M23600_CC11_383_SP8_2011	116	689	1437	157	672	1480	343	1480	308	276	276	276	274	334	337	335	333	1466	1481	1480	329	327	1413	333	1434	1446	1430	158	1467	1429	716	0	118	328	73	167	189	112	259	702	121	249	135	233	90	278	209	168	710
M23677_CC11_NA_SP7_2011	150	702	1437	170	690	1474	341	1474	310	304	304	305	295	345	355	353	341	1458	1475	1474	340	338	1396	341	1431	1442	1430	172	1453	1430	727	118	0	337	134	200	199	29	286	724	56	288	203	264	170	308	229	193	728
M23763_CC11_91_OB5_2010	281	599	1434	312	581	1476	215	1476	387	280	280	281	266	24	38	36	21	1460	1477	1476	18	16	1403	19	1427	1425	1431	313	1463	1427	626	328	337	0	337	327	333	335	407	620	350	405	389	394	373	417	338	322	626
M24930_CC11_417_OB7_2012	147	706	1437	174	693	1479	359	1479	322	297	297	298	289	340	351	349	340	1465	1480	1479	341	337	1410	342	1434	1445	1428	175	1469	1431	735	73	134	337	0	191	209	133	282	724	141	281	155	250	128	302	228	187	728
M25165_CC11_NA_SP6_2011	114	702	1438	74	685	1476	332	1476	301	268	268	269	265	332	334	332	331	1462	1477	1476	328	327	1412	331	1438	1448	1430	80	1464	1430	721	167	200	327	191	0	183	195	261	717	203	149	238	236	217	266	149	159	724
M25241_CC11_NA_SP2_2012	105	686	1449	136	686	1470	347	1470	314	272	272	273	287	340	321	319	336	1470	1471	1470	334	333	1412	335	1444	1458	1444	145	1471	1446	715	189	199	333	209	183	0	204	249	723	194	273	271	259	242	265	210	144	708
M25244_CC11_NA_SP7_2012	146	697	1435	171	686	1475	340	1475	308	300	300	301	291	340	351	349	340	1459	1476	1475	338	334	1398	340	1432	1442	1429	173	1452	1429	725	112	29	335	133	195	204	0	285	721	56	283	199	260	167	304	226	193	725
M25633_CC11_NA_SP2_2012	204	728	1452	232	727	1478	420	1478	381	341	341	342	360	412	391	389	406	1479	1479	1478	405	408	1424	408	1449	1457	1443	236	1479	1443	748	259	286	407	282	261	249	285	0	755	262	327	326	312	305	282	283	193	749
M25635_CC11_NA_SP2_2012	687	129	1433	714	105	1463	643	1463	752	688	687	689	687	625	631	629	623	1449	1464	1463	621	622	1405	623	1422	1416	1422	715	1451	1420	164	702	724	620	724	717	723	721	755	0	728	762	751	731	730	763	724	721	190
M25670_CC11_428_OB7_2012	154	698	1445	172	694	1469	365	1469	314	279	279	280	306	357	331	329	355	1472	1470	1469	353	351	1415	355	1440	1457	1443	172	1464	1444	721	121	56	350	141	203	194	56	262	728	0	289	204	266	174	282	230	171	711
M25683_CC11_NA_SP6_2012	206	746	1443	174	731	1483	414	1483	383	357	356	358	355	409	413	411	408	1469	1484	1483	404	406	1416	408	1445	1452	1437	180	1472	1436	762	249	288	405	281	149	273	283	327	762	289	0	313	312	294	330	238	254	770
M25684_CC11_NA_SP6_2012	204	743	1440	233	726	1480	406	1480	380	342	341	343	342	395	396	394	394	1466	1481	1480	391	389	1416	394	1438	1445	1434	235	1468	1434	763	135	203	389	155	238	271	199	326	751	204	313	0	301	177	337	283	248	757
M25687_CC11_NA_SP6_2012	190	717	1439	231	703	1478	402	1478	367	346	346	347	342	399	402	400	397	1464	1479	1478	394	394	1415	397	1438	1449	1429	232	1467	1429	738	233	264	394	250	236	259	260	312	731	266	312	301	0	274	326	273	245	741
M25688_CC11_417_SP6_2012	173	720	1436	206	702	1481	388	1481	351	323	323	323	320	379	383	381	378	1466	1482	1481	374	373	1416	378	1435	1445	1432	206	1467	1432	742	90	170	373	128	217	242	167	305	730	174	294	177	274	0	322	259	215	741
M25874_CC11_301_SP4_2012	218	736	1456	243	736	1476	428	1476	399	345	345	346	365	422	402	400	421	1477	1477	1476	416	418	1431	421	1457	1461	1451	245	1477	1451	753	278	308	417	302	266	265	304	282	763	282	330	337	326	322	0	295	207	754
M25941_CC11_414_OB8_2012	155	702	1440	131	689	1474	344	1474	321	297	297	298	278	337	354	352	337	1456	1475	1474	332	337	1409	337	1437	1440	1431	139	1459	1431	725	209	229	338	228	149	210	226	283	724	230	238	283	273	259	295	0	183	726
M25953_CC11_265_OB8_2013	108	689	1447	121	685	1475	338	1475	299	250	250	251	261	325	310	308	321	1474	1476	1475	320	324	1421	322	1443	1458	1442	128	1475	1444	713	168	193	322	187	159	144	193	193	721	171	254	248	245	215	207	183	0	708
M25964_CC11_415_OB9_2013	688	115	1444	705	112	1463	646	1463	756	670	669	671	689	631	613	611	629	1466	1464	1463	626	628	1423	629	1433	1433	1437	704	1467	1438	170	710	728	626	728	724	708	725	749	190	711	770	757	741	741	754	726	708	0
M26017_CC11_265_OB8_2012	188	709	1454	199	704	1469	375	1469	361	292	291	293	317	376	346	344	374	1472	1470	1469	372	370	1418	374	1453	1463	1449	202	1467	1450	732	228	244	370	251	229	229	241	299	738	220	314	303	293	278	317	267	207	724
M26021_CC11_415_OB9_2013	674	122	1428	705	117	1471	629	1471	745	682	681	683	677	618	626	624	616	1456	1472	1471	613	613	1403	616	1419	1407	1418	699	1458	1418	187	699	705	613	721	713	709	704	753	192	721	760	750	725	730	760	714	714	79
M26059_CC11_265_OB9_2013	98	691	1435	136	678	1476	324	1476	287	265	265	266	249	315	325	323	311	1462	1477	1476	307	315	1409	312	1433	1446	1430	142	1462	1431	718	159	180	315	177	157	155	179	180	712	182	244	244	230	209	212	171	91	715
M26087_CC11_415_OB9_2012	689	135	1442	708	131	1467	653	1467	759	674	673	675	693	636	618	616	634	1470	1468	1467	632	633	1419	634	1432	1425	1437	709	1471	1438	189	712	731	631	735	728	709	728	749	208	714	775	763	741	745	760	731	711	50
M26088_CC11_415_OB9_2012	682	128	1441	703	122	1467	648	1467	756	668	667	669	687	631	613	611	629	1470	1468	1467	627	628	1419	629	1431	1427	1436	703	1471	1437	180	708	726	626	730	722	703	723	744	198	709	770	759	736	739	756	725	704	43
M26089_CC11_413_OB9_2012	106	681	1448	129	679	1473	337	1473	297	245	245	246	271	333	307	305	331	1476	1474	1473	327	329	1422	331	1444	1457	1443	134	1476	1444	709	168	196	327	188	164	150	195	178	714	166	254	248	240	214	198	194	83	699
M26093_CC11_415_OB9_2013	677	127	1429	706	114	1471	632	1471	742	680	679	681	675	616	625	623	616	1456	1472	1471	614	615	1404	616	1420	1407	1420	705	1458	1420	186	702	712	613	724	715	710	706	755	186	723	763	751	729	731	765	716	716	78
M26247_CC11_NA_SP2_2013	688	135	1432	713	122	1464	647	1464	748	690	689	690	683	633	644	642	631	1449	1465	1464	629	632	1392	631	1422	1419	1421	711	1451	1421	193	709	719	630	727	725	716	718	764	194	736	773	760	737	740	773	722	725	159
M26251_CC11_415_OB9_2013	684	127	1442	703	124	1468	648	1468	755	669	668	670	688	631	613	611	629	1471	1469	1468	627	628	1420	629	1432	1426	1437	704	1472	1438	182	707	726	626	730	723	704	723	745	200	709	771	759	735	740	756	726	706	43
M26263_CC11_366_OB8_2013	161	701	1453	120	694	1472	352	1472	326	272	272	273	297	357	334	332	356	1475	1473	1472	353	353	1424	356	1449	1457	1446	124	1475	1447	721	213	238	352	234	153	199	235	267	729	201	243	285	278	262	279	50	171	713
M26294_CC11_428_OB7_2012	155	697	1445	172	693	1469	365	1469	313	279	279	280	306	358	332	330	356	1472	1470	1469	353	352	1415	356	1440	1457	1443	172	1464	1444	720	121	57	351	141	204	193	57	262	728	8	290	205	268	173	284	230	171	710
M26295_CC11_428_OB7_2013	153	697	1445	170	693	1469	364	1469	312	278	278	279	305	358	332	330	356	1472	1470	1469	353	352	1415	356	1440	1457	1443	170	1464	1444	720	119	54	351	139	202	191	54	259	728	6	288	203	265	171	281	228	169	710
M26296_CC11_430_OB7_2013	152	701	1434	183	687	1472	356	1472	308	307	307	308	288	340	354	352	335	1454	1473	1472	331	339	1400	334	1429	1440	1428	185	1448	1428	725	120	43	338	134	203	206	47	283	723	43	288	205	266	172	305	212	186	727
M26416_CC11_415_OB9_2013	683	127	1441	702	123	1467	647	1467	755	668	667	669	687	630	612	610	628	1470	1468	1467	626	627	1420	628	1431	1426	1436	703	1471	1437	182	706	725	625	729	722	703	722	743	200	708	769	758	735	739	755	725	705	42
M26417_CC11_366_OB8_2013	160	702	1453	119	695	1472	352	1472	325	271	271	272	296	357	334	332	356	1475	1473	1472	353	353	1424	356	1449	1457	1446	123	1475	1447	722	212	237	352	233	152	198	234	266	730	200	241	284	277	262	278	48	171	714
M26919_CC11_383_OB7_2012	140	689	1448	154	685	1476	355	1476	321	264	264	265	290	351	325	323	349	1479	1477	1476	347	345	1425	349	1445	1459	1444	154	1479	1445	715	65	134	344	57	183	184	133	255	716	105	272	147	241	119	271	226	160	706
M26922_CC11_439_OB7_2012	91	683	1437	121	668	1476	313	1476	278	256	256	257	241	299	312	310	299	1460	1477	1476	294	300	1410	300	1434	1444	1427	126	1463	1428	710	146	171	300	167	138	154	169	234	705	180	233	228	223	199	249	171	136	707
M26924_CC11_265_OB7_2012	160	698	1444	171	695	1470	364	1470	316	292	292	293	297	348	341	339	343	1464	1471	1470	344	344	1410	344	1439	1450	1438	174	1459	1438	722	127	51	343	141	208	196	53	272	730	27	295	211	272	180	294	222	168	720
M26925_CC11_265_OB7_2012	152	698	1446	170	694	1470	364	1470	312	277	277	278	304	357	331	329	355	1473	1471	1470	353	351	1416	355	1441	1458	1444	170	1465	1445	721	120	55	350	140	201	192	55	260	729	4	288	203	265	173	282	228	169	711
M26926_CC11_265_OB7_2012	152	698	1446	170	694	1470	364	1470	312	277	277	278	304	357	331	329	355	1473	1471	1470	353	351	1416	355	1441	1458	1444	170	1465	1445	721	119	54	350	139	201	192	54	260	729	3	288	202	265	172	282	228	169	711
M26927_CC11_466_OB7_2012	165	698	1444	171	698	1470	359	1470	313	299	299	300	311	357	346	344	354	1466	1471	1470	351	350	1408	353	1439	1450	1438	168	1461	1438	721	132	42	350	148	215	188	50	274	732	35	300	216	278	184	295	233	182	723
M26931_CC11_437_OB7_2012	139	688	1448	154	687	1478	363	1478	326	277	277	278	283	350	342	340	348	1475	1479	1478	347	349	1422	349	1446	1457	1440	157	1478	1441	715	185	206	348	197	189	184	205	256	723	194	280	261	173	230	278	211	158	713
M26948_CC11_454_OB7_2011	158	716	1436	185	703	1477	374	1477	335	311	311	312	291	357	371	369	352	1460	1478	1477	351	355	1416	353	1433	1447	1429	188	1464	1431	742	128	147	353	145	195	216	148	293	738	156	284	215	267	183	316	225	190	739
M26949_CC11_459_OB7_2011	146	698	1447	162	694	1471	358	1471	314	271	271	271	298	353	327	325	351	1474	1472	1471	348	347	1416	351	1442	1459	1445	164	1466	1446	721	112	48	346	134	194	187	48	258	729	15	282	197	259	165	281	230	169	711
M27267_CC11_433_OB8_2013	88	673	1448	111	668	1475	318	1475	276	230	230	231	256	318	292	290	316	1478	1476	1475	313	313	1422	316	1444	1458	1443	114	1478	1444	698	144	176	312	168	144	134	174	166	703	146	234	224	220	195	185	176	67	689
M27458_CC11_475_SP7_2013	170	702	1451	176	703	1477	376	1477	344	296	296	297	312	373	356	354	371	1474	1478	1477	367	367	1423	370	1447	1457	1440	175	1479	1444	730	94	152	367	118	215	205	153	286	732	148	301	182	279	149	304	251	192	725
M27459_CC11_428_SP7_2013	153	699	1433	180	687	1472	355	1472	300	307	307	308	300	347	356	354	345	1457	1473	1472	342	341	1400	345	1429	1439	1429	181	1450	1427	726	118	38	340	138	201	204	37	284	719	44	287	203	266	172	305	222	193	726
M27471_CC11_434_SP8_2013	119	693	1439	147	682	1476	335	1476	288	282	282	283	275	334	339	337	333	1463	1477	1476	329	331	1409	333	1436	1444	1431	146	1466	1433	723	181	199	330	200	170	175	197	210	719	208	260	259	240	229	235	198	119	718
M27477_CC11_428_SP8_2013	127	687	1437	150	676	1478	336	1478	296	279	279	279	271	332	337	335	329	1462	1479	1478	327	326	1404	329	1434	1444	1425	154	1468	1430	719	171	179	326	189	173	184	181	266	710	197	268	253	211	227	283	212	175	712
M27885_CC11_475_SP7_2013	173	709	1440	188	696	1482	367	1482	338	319	319	320	314	371	376	374	370	1467	1483	1482	367	365	1413	370	1437	1448	1431	189	1471	1433	737	94	139	365	114	218	223	142	305	726	165	302	183	284	148	328	252	211	737
M28051_CC103_NA_SP2_2013	1421	1431	252	1437	1422	1482	1430	1482	1423	1443	1442	1442	1427	1423	1439	1438	1424	1465	1483	1482	1423	1424	1435	1424	233	1420	561	1436	1473	568	1435	1425	1426	1424	1425	1427	1442	1426	1444	1425	1438	1434	1429	1429	1427	1449	1428	1437	1435
M28053_CC103_NA_SP2_2014	1422	1431	262	1437	1423	1482	1431	1482	1423	1444	1443	1443	1428	1423	1439	1439	1424	1465	1483	1482	1423	1423	1434	1424	247	1419	561	1436	1472	572	1436	1426	1427	1424	1425	1428	1442	1426	1445	1426	1439	1435	1430	1429	1428	1450	1429	1438	1436
M28054_ST11551_NA_SP2_2014	1416	1420	589	1431	1413	1486	1416	1486	1421	1438	1437	1437	1420	1419	1438	1438	1419	1466	1487	1486	1419	1419	1441	1420	564	1417	166	1429	1470	193	1426	1421	1421	1421	1420	1421	1436	1420	1434	1415	1435	1428	1427	1424	1425	1441	1421	1434	1429
M28357_CC103_NA_SP2_2014	1426	1438	261	1444	1428	1483	1436	1483	1429	1445	1444	1444	1434	1429	1440	1440	1430	1471	1484	1483	1429	1429	1439	1430	239	1419	576	1442	1476	569	1440	1430	1434	1429	1431	1432	1445	1433	1445	1431	1440	1438	1434	1433	1431	1451	1434	1440	1439
M28412_CC103_NA_SP11_2013	1426	1438	252	1443	1427	1483	1435	1483	1430	1444	1443	1443	1434	1429	1439	1439	1430	1471	1484	1483	1429	1429	1440	1430	226	1422	569	1441	1477	564	1439	1430	1433	1429	1430	1432	1444	1433	1445	1430	1439	1439	1434	1434	1432	1450	1434	1439	1437
M28971_CC11_NA_SP4_2013	188	725	1437	206	712	1477	388	1477	363	341	341	342	334	376	380	378	375	1463	1478	1477	373	369	1412	375	1435	1450	1429	208	1467	1431	755	154	177	370	159	225	246	173	329	746	190	312	236	298	208	343	269	236	744
M28979_CC11_NA_SP4_2013	151	703	1439	164	691	1481	350	1481	315	299	299	300	295	354	358	357	354	1467	1482	1481	351	349	1414	354	1436	1447	1431	170	1471	1434	733	76	128	349	98	196	204	127	285	722	149	283	165	261	131	307	235	192	727
M28988_CC103_NA_SP4_2014	1422	1432	275	1438	1423	1484	1431	1484	1425	1443	1442	1442	1427	1423	1439	1439	1424	1467	1485	1484	1423	1423	1433	1424	260	1420	573	1437	1475	584	1436	1426	1428	1424	1425	1429	1442	1426	1445	1426	1439	1436	1430	1429	1428	1450	1430	1438	1437
M29042_CC11_NA_SP7_2014	165	708	1441	181	698	1477	361	1477	315	312	312	313	304	359	369	367	359	1463	1478	1477	359	358	1410	361	1437	1446	1431	184	1467	1434	738	91	145	358	100	212	217	144	295	728	160	300	166	273	147	320	240	201	737
M29168_CC103_NA_SP2_2014	1424	1436	264	1442	1425	1482	1434	1482	1429	1442	1441	1441	1431	1427	1438	1438	1428	1470	1483	1482	1427	1427	1438	1428	250	1421	584	1440	1475	576	1437	1428	1432	1427	1429	1430	1443	1431	1444	1428	1438	1437	1432	1432	1430	1449	1432	1438	1436
M29225_CC11_NA_SP11_2014	106	685	1436	139	669	1478	329	1478	289	269	268	270	267	321	324	322	320	1463	1479	1478	317	317	1408	320	1433	1444	1427	143	1465	1427	711	153	181	316	178	148	172	175	240	702	183	235	226	230	206	255	192	155	708
M29276_CC11_NA_SP5_2014	99	687	1436	141	671	1475	328	1475	294	263	263	264	263	322	322	320	321	1464	1476	1475	316	317	1412	321	1433	1446	1431	143	1463	1431	712	157	193	317	185	147	165	188	184	705	187	238	236	232	208	211	184	99	706
M37398_CC11_428_OB14_2015	211	732	1452	228	729	1477	415	1477	370	320	320	320	330	399	384	382	396	1477	1478	1477	395	395	1430	396	1449	1462	1446	229	1478	1447	759	179	205	396	197	258	252	202	318	764	180	345	260	315	233	337	282	225	748
M37399_CC11_428_OB14_2015	218	740	1440	252	723	1479	418	1479	373	343	343	343	337	404	408	406	401	1468	1480	1479	400	399	1414	402	1439	1450	1436	254	1468	1437	767	189	212	398	207	264	274	214	344	758	210	348	265	317	241	360	294	254	758
M37400_CC11_428_OB14_2015	205	727	1451	217	723	1476	408	1476	363	313	313	313	321	391	377	375	387	1475	1477	1476	387	389	1426	388	1448	1460	1444	221	1477	1446	754	173	196	388	189	252	242	196	312	758	173	340	253	308	227	331	277	211	743
M37427_CC11_428_OB14_2015	206	727	1451	219	723	1476	409	1476	364	313	313	313	323	392	378	376	388	1475	1477	1476	389	388	1426	389	1448	1460	1444	222	1477	1446	754	173	197	388	190	252	243	197	313	758	173	341	253	308	227	332	280	214	743
M37430_CC11_428_OB14_2015	212	730	1453	224	727	1477	412	1477	369	318	318	318	327	396	383	381	392	1476	1478	1477	393	394	1427	393	1450	1462	1445	226	1478	1447	757	179	202	394	196	256	249	202	319	762	179	344	260	313	232	338	282	221	747
M37470_CC11_428_OB14_2015	205	726	1451	219	723	1476	408	1476	364	313	313	313	321	393	378	376	388	1475	1477	1476	388	389	1426	389	1448	1460	1444	220	1477	1446	753	172	197	388	190	250	243	196	313	758	173	339	253	307	225	331	277	214	743
M37654_CC11_428_OB14_2015	207	728	1450	217	724	1476	407	1476	362	315	315	315	321	392	380	378	387	1475	1477	1476	387	388	1425	388	1448	1459	1444	219	1476	1445	755	174	194	388	192	252	241	194	313	759	175	342	254	309	228	333	279	213	745
M37929_CC11_NA_SP4_2015	169	719	1438	207	701	1477	378	1477	337	301	301	302	303	368	367	365	367	1466	1478	1477	363	362	1415	367	1436	1448	1432	208	1466	1432	745	133	164	362	157	216	231	160	298	735	157	304	213	274	187	318	256	214	737
M37936_CC103_NA_SP4_2015	1424	1436	261	1442	1425	1482	1434	1482	1429	1442	1441	1441	1431	1427	1438	1438	1428	1470	1483	1482	1427	1427	1438	1428	243	1422	579	1440	1475	573	1437	1428	1432	1427	1429	1430	1443	1431	1444	1428	1438	1437	1432	1432	1430	1449	1432	1438	1436
M37938_CC103_NA_SP4_2015	1425	1437	264	1443	1426	1483	1433	1483	1430	1440	1439	1439	1429	1427	1438	1438	1428	1471	1484	1483	1427	1427	1439	1428	248	1422	579	1441	1476	575	1438	1429	1433	1427	1430	1431	1444	1432	1445	1429	1439	1438	1433	1433	1431	1450	1433	1439	1437
M38252_CC11_NA_SP11_2015	141	699	1434	186	683	1473	361	1473	319	298	298	299	296	350	350	348	348	1461	1474	1473	344	346	1409	348	1432	1442	1429	189	1460	1428	727	201	223	345	227	197	203	219	224	722	220	279	284	263	249	254	225	152	723
M38355_CC11_NA_SP11_2015	145	701	1438	181	685	1479	362	1479	334	296	296	297	295	359	361	359	358	1465	1480	1479	353	353	1414	358	1435	1447	1431	178	1467	1431	726	69	141	353	99	189	214	138	277	716	145	279	158	257	126	294	235	192	723
M38715_CC103_NA_SP5_2015	1425	1437	261	1442	1426	1482	1434	1482	1429	1443	1442	1442	1433	1428	1438	1438	1429	1470	1483	1482	1428	1428	1438	1429	239	1421	578	1440	1476	573	1438	1429	1432	1428	1429	1431	1443	1432	1445	1429	1438	1438	1433	1433	1431	1450	1432	1438	1437
M38738_CC11_NA_SP14_2015	689	140	1435	719	119	1468	646	1468	758	688	687	688	681	623	631	629	620	1453	1469	1468	618	619	1405	619	1425	1421	1424	719	1457	1422	191	712	728	618	732	725	723	726	763	190	735	766	765	740	738	770	725	728	177
M38741_CC11_NA_SP14_2015	210	725	1449	228	724	1476	411	1476	365	316	316	316	335	403	381	379	397	1478	1477	1476	397	397	1425	399	1447	1458	1445	228	1478	1445	752	179	208	396	196	251	252	204	311	758	178	339	254	309	231	328	288	231	746
M38742_CC11_NA_SP14_2015	194	731	1441	234	714	1479	398	1479	356	321	321	321	322	391	390	388	389	1469	1480	1479	387	385	1417	389	1439	1450	1436	233	1469	1436	758	162	193	384	188	241	259	188	320	750	184	324	237	296	213	339	276	238	750
M38917_CC11_NA_SP7_2015	138	695	1441	167	678	1476	346	1476	324	279	278	280	280	343	344	342	341	1463	1477	1476	339	337	1407	340	1441	1448	1435	171	1463	1435	721	180	207	337	204	178	203	202	275	714	209	269	257	246	232	294	216	187	720
[truncated: 59 more columns]
