# Supplementary material for: Whole genome sequencing for investigations of meningococcal outbreaks in the United States: a retrospective analysis
Source: Sci Rep. 2018 Oct 25;8:15803. doi: 10.1038/s41598-018-33622-5 (PMC6202316; doi:10.1038/s41598-018-33622-5)
Supplement: Supplementary file 5 — Supplementary Table 4 [file 41598_2018_33622_MOESM5_ESM.xlsx]

## Sheet: Supple_Table_1
Whole genome sequencing for investigations of meningococcal outbreaks in the United States: a retrospective analysis
Melissa J. Whaley, Sandeep J. Joseph, Adam C. Retchless, Cecilia B. Kretz, Amy Blain, Fang Hu, How-Yi Chang, Sarah A. Meyer, Jessica R. MacNeil, Timothy D. Read, and Xin Wang
Supplementary Table 4: Isolate information and sequencing statistics
Isolate Id	Serogroup	Clonal Complex (ST Type)$	PFGE pattern #	Outbreak or Sporadic isolate	Outbreak/Sporadic abbreviation	Year of isolation	Sequencing Platform Used	Bases In Illumina Contigs	Illumina Contig Count	Illumina N50	Illumina N75	Illumina N90	Mean Illumina Coverage	PacBio Contig Length	Mean PacBio Contig Coverage after Illuminapolishing	Minimum PacBio Contig Coverage after Illumina polishing	Portion of the PacBio Covered by Illumina at 10x coverage	Portion of the PacBio Covered by Illumina data
M18678	B	CC269	317	Outbreak	OB1	2009	Illumina & PacBio	2132777	230	24669	10279	5422	179.753	2283986	109.405	109.405	0.999955	1
M18679	B	CC269	318	Outbreak	OB1	2009	Illumina & PacBio	2131023	221	22646	11746	5911	173.904	2279955	109.588	109.588	0.999968	0.999995
M18680	B	CC269	317	Outbreak	OB1	2009	Illumina & PacBio	2128012	197	27103	12366	6047	152.236	2282585	109.46	109.46	0.999979	1
M18727	B	CC269	317	Outbreak	OB1	2009	Illumina & PacBio	2131979	215	24669	12134	5899	138.265	2280611	109.551	109.551	0.999973	1
M26312	B	CC41/44	429	Outbreak	OB10	2013	Illumina	2077850	232	20234	9918	5334	121.061
M26314	B	CC41/44	429	Outbreak	OB10	2013	Illumina	2067075	207	21156	11460	6132	137.74
M26315	B	CC41/44	429	Outbreak	OB10	2013	Illumina	2068352	215	21467	10699	5447	147.636
M26374	B	CC41/44	429	Outbreak	OB10	2013	Illumina	2068390	214	20884	10752	5482	126.717
M27483	B	CC41/44	429	Outbreak	OB10	2013	Illumina	2066788	220	21160	10315	5518	135.878
M27704	B	CC41/44	429	Outbreak	OB10	2013	Illumina	2070922	214	21952	10473	5566	153.705
M27789	B	CC41/44	429	Outbreak	OB10	2013	Illumina	2071374	209	21499	11460	6024	157.239
M27703	B	CC32	467	Outbreak	OB11	2013	Illumina	2128008	299	18662	7556	3745	116.281
M27712	B	CC32	467	Outbreak	OB11	2013	Illumina	2178650	112	76738	29779	14314	72.8607
M27732	B	CC32	468	Outbreak	OB11	2013	Illumina	2180001	100	60800	31608	15704	60.4991
M27846	B	CC32	468	Outbreak	OB11	2013	Illumina	2184380	111	58605	30042	15307	122.596
M29350	B	CC32	467	Outbreak	OB12	2015	Illumina	2172843	104	76817	30250	15703	184.919
M29401	B	CC32	467	Outbreak	OB12	2015	Illumina	2174568	104	78821	30258	14945	227.479
M29634	B	CC32	467	Outbreak	OB12	2015	Illumina	2174723	117	58806	28547	14290	182.573
M29678	B	CC32	467	Outbreak	OB12	2015	Illumina	2179934	127	59002	28547	12398	492.931
M36581	B	CC32	467	Outbreak	OB12	2015	Illumina	2178138	111	58606	27954	15703	40.7498
M36681	B	CC32	467	Outbreak	OB12	2015	Illumina	2186320	103	72078	30829	15703	211.549
M29424	B	CCND (ST9069)	516	Outbreak	OB13	2015	Illumina	2162489	95	74548	44053	16488	216.01
M29635	B	CCND (ST9069)	517	Outbreak	OB13	2015	Illumina	2164578	91	74458	41020	17111	162.934
M23978	B	CC167	393	Outbreak	OB15	2011	Illumina	2123081	103	49135	29999	14562	33.6777
M23979	B	CC167	393	Outbreak	OB15	2011	Illumina	2120237	118	50625	26292	11798	26.085
M21294	B	CC269	347	Outbreak	OB3	2010	Illumina	2150774	231	24113	9640	4967	219.966
M21295	B	CC269	347	Outbreak	OB3	2010	Illumina	2144556	232	24113	9476	4877	184.938
M21317	B	CC269	347	Outbreak	OB3	2010	Illumina	2153221	213	24722	10977	5498	174.468
M24249	B	CC32	187	Outbreak	OB6	2011	Illumina	2112053	224	21374	10173	4847	264.006
M24250	B	CC32	187	Outbreak	OB6	2011	Illumina	2110726	228	21750	10173	4925	131.556
M24251	B	CC41/44	312	Outbreak	OB6	2011	Illumina	2059852	191	23343	11664	6116	113.348
M27482	B	CC41/44	441	Outbreak	OB10	2013	Illumina	2193292	225	23774	12063	5788	176.295
M27489	B	ST5615	449	Sporadic	SP10	2012	Illumina	2122162	212	26454	12830	5566	133.574
M27491	B	CC41/44	357	Sporadic	SP10	2012	Illumina	2106861	203	27600	13029	5973	153.462
M27492	B	CC213	451	Sporadic	SP10	2012	Illumina	2143825	273	18146	8364	4106	164.208
M27493	B	CC41/44	452	Sporadic	SP10	2013	Illumina	2103799	225	23765	10339	5647	142.787
M27892	B	CC41/44	479	Sporadic	SP10	2013	Illumina	2175199	102	60332	40454	17427	68.5829
M38737	B	CC35	NA	Sporadic	SP10	2015	Illumina	2084245	78	65714	38614	23955	44.1457
M18978	B	CC213	510	Sporadic	SP11	2009	Illumina	2223754	125	50211	29441	15405	173.11
M20756	B	CC41/44	NA	Sporadic	SP11	2009	Illumina	2185370	224	22568	12482	6152	204.674
M25159	B	CC4821	NA	Sporadic	SP11	2012	Illumina	2092820	209	21049	10996	5526	151.47
M25166	B	CC32	187	Sporadic	SP11	2012	Illumina	2115840	246	20429	8763	4770	216.477
M27811	B	CC32	471	Sporadic	SP11	2013	Illumina	2135748	103	57123	29378	12180	151.833
M27820	B	CC41/44	469	Sporadic	SP11	2013	Illumina	2183600	105	60517	34312	17673	112.87
M19898	B	CC32	NA	Sporadic	SP12	2009	Illumina	2191642	112	60787	28761	13339	168.001
M21454	B	CC32	507	Sporadic	SP12	2010	Illumina	2246138	117	58494	30107	14290	226.31
M21738	B	CC32	305	Sporadic	SP12	2010	Illumina	2173895	93	78689	31894	15704	238.593
M23232	B	CC103	NA	Sporadic	SP12	2011	Illumina	2045014	253	17317	8038	4349	147.529
M23593	B	CC32	NA	Sporadic	SP12	2011	Illumina	2189157	106	72479	29924	14945	220.372
M24330	B	CC32	NA	Sporadic	SP12	2012	Illumina	2091711	198	25933	12355	6534	46.0811
M24332	B	CC213	NA	Sporadic	SP12	2012	Illumina	2141345	212	24216	13964	6397	27.9225
M24671	B	CC32	NA	Sporadic	SP12	2012	Illumina	2141580	356	11072	6423	3841	40.6323
M24998	B	CC35	NA	Sporadic	SP12	2012	Illumina	2114328	239	18597	10194	5824	43.7541
M24999	B	CC32	NA	Sporadic	SP12	2012	Illumina	2179592	429	12059	7068	3838	49.2931
M25000	B	CCND (ST5888)	NA	Sporadic	SP12	2012	Illumina	2172094	106	64672	27466	15022	44.6789
M25120	B	CC32	NA	Sporadic	SP12	2012	Illumina	2182295	359	22428	14604	5820	35.9379
M25330	B	CCND (ST5888)	NA	Sporadic	SP12	2012	Illumina	2172094	106	64672	27466	15022	53.6027
M25518	B	CC32	NA	Sporadic	SP12	2012	Illumina	2125332	384	9462	6099	3289	51.6927
M25777	B	CC41/44	NA	Sporadic	SP12	2012	Illumina	2123295	307	15880	8231	3648	46.4373
M29308	B	CC32	NA	Sporadic	SP12	2014	Illumina	2173716	82	76811	50018	18378	44.4314
M37244*	B	CC32	467	Sporadic	OB12	2015	Illumina	2176246	108	71528	31608	14945	139.163
M20967	B	CC213	NA	Sporadic	SP13	2009	Illumina	2223141	150	48858	25820	12557	177.64
M25249	B	CC35	NA	Sporadic	SP13	2012	Illumina	2129322	57	78152	46902	27779	60.4224
M25391	B	CC32	NA	Sporadic	SP13	2012	Illumina	2140002	239	20620	11559	5889	42.236
M25392	B	CC32	NA	Sporadic	SP13	2012	Illumina	2168892	80	76872	47204	19554	34.8654
M29024	B	CC11	NA	Sporadic	SP13	2013	Illumina	2156090	126	52192	32086	12750	52.47
M37443	B	CC269	NA	Sporadic	SP13	2015	Illumina	2204291	132	59274	26704	12955	67.7573
M37445	B	CC32	NA	Sporadic	SP13	2015	Illumina	2139171	93	76826	43526	14945	47.3968
M23980	B	CC32	394	Sporadic	SP15	2011	Illumina	2143186	218	23588	10507	5581	218.254
M26265	B	CC41/44	357	Sporadic	SP15	2013	Illumina	2110246	216	25683	11246	5481	138.023
M28126*	B	CC41/44	429	Sporadic	SP15	2014	Illumina	2069609	193	21150	11883	6152	65.7429
M23548	B	CC35	NA	Sporadic	SP16	2011	Illumina	2082299	194	26288	12119	6755	232.801
M24268	B	CC41/44	NA	Sporadic	SP16	2012	Illumina	2105034	233	21094	10490	5480	157.159
M24672	B	CC41/44	NA	Sporadic	SP16	2012	Illumina	2227450	1212	3050	1590	885	140.392
M19605	B	CC41/44	511	Sporadic	SP17	2009	Illumina	2095720	200	22777	11062	5903	180.541
M21920	B	CC461	514	Sporadic	SP17	2010	Illumina	2240478	139	46743	24805	12329	229.209
M25981	B	CC32	NA	Sporadic	SP18	2013	Illumina	2115515	242	21478	9182	4666	145.121
M21319	B	CC60	348	Sporadic	SP3	2009	Illumina	2021387	208	19616	9525	5241	139.378
M21326	B	CC41/44	350	Sporadic	SP3	2009	Illumina	2103233	210	23775	10578	5569	211.298
M39150	B	CC41/44	NA	Sporadic	SP3	2015	Illumina	2119812	69	98046	52500	23847	28.4419
M39153	B	CC32	NA	Sporadic	SP3	2014	Illumina	2175013	103	58722	29511	14022	29.4107
M22962	B	CCND (ST6119)	NA	Sporadic	SP8	2011	Illumina	2378277	156	40553	21120	11781	163.434
M25170	B	CC32	NA	Sporadic	SP8	2012	Illumina	2146741	218	22449	13250	6877	40.24
M25171	B	CC32	NA	Sporadic	SP8	2012	Illumina	2103553	191	24270	15195	7420	42.3171
M25686	B	CC162	NA	Sporadic	SP8	2012	Illumina	2140556	103	69514	33845	15818	46.3634
M25939	B	CC35	NA	Sporadic	SP8	2013	Illumina	2125329	98	66203	28763	14524	47.6715
M26411	B	CC32	NA	Sporadic	SP8	2013	Illumina	2173720	97	59190	32079	14945	49.2034
M27312	B	CC32	NA	Sporadic	SP8	2013	Illumina	2183333	102	59274	29613	14314	61.7279
M27469	B	CC32	NA	Sporadic	SP8	2013	Illumina	2177054	110	76808	35263	14408	51.1681
M28408	B	ST4221	NA	Sporadic	SP8	2014	Illumina	2181549	129	58883	32296	14563	152.145
M28430	B	CC32	NA	Sporadic	SP8	2014	Illumina	2113490	245	19848	8744	4986	227.353
M37349*	B	CC32	468	Sporadic	OB11	2015	Illumina	2159535	90	65250	31554	15792	30.6263
M38356	B	CC41/44	NA	Sporadic	SP8	2015	Illumina	2169522	135	48819	28689	11678	43.1447
M37398	C	CC11	428	Outbreak	OB14	2015	Illumina	2152353	111	69595	30724	15921	27.7791
M37399	C	CC11	428	Outbreak	OB14	2015	Illumina	2152252	113	79751	30328	12018	32.2486
M37400	C	CC11	428	Outbreak	OB14	2015	Illumina	2155727	119	54632	30850	15859	38.5128
M37427	C	CC11	428	Outbreak	OB14	2015	Illumina	2155791	127	69595	30526	11610	46.5554
M37430	C	CC11	428	Outbreak	OB14	2015	Illumina	2153878	116	69595	30526	12124	43.5377
M37470	C	CC11	428	Outbreak	OB14	2015	Illumina	2150245	121	67315	30735	11076	54.72
M37654	C	CC11	428	Outbreak	OB14	2015	Illumina	2151570	120	61442	30850	13587	78.1397
M20882	C	CC32	483	Outbreak	OB2	2009	Illumina & PacBio	2119183	241	22127	9571	4725	159.788	2242247	111.392	111.392	0.999934	1
M21259	C	CC32	484	Outbreak	OB2	2010	Illumina & PacBio	2169204	84	77027	35144	14913	186.556	2226469	112.054	112.054	0.999898	1
M21736	C	CC32	483	Outbreak	OB2	2010	Illumina	2176642	97	70437	35218	14913	141.553
M21954*	C	CC32	483	Outbreak	OB2	2010	Illumina & PacBio	2182051	101	60808	35144	14216	144.809	2243184	111.384	111.384	0.999961	1
M21955	C	CC32	483	Outbreak	OB2	2010	Illumina & PacBio	2180530	103	58316	31608	14116	169.373	2243169	111.315	111.315	0.999932	1
M21374	C	CC11	37	Outbreak	OB4	2010	Illumina & PacBio	2155280	112	62697	30735	12158	133.645	2207023	112.999	112.999	0.999954	1
M21427	C	CC11	37	Outbreak	OB4	2010	Illumina & PacBio	2156720	113	69727	29879	10920	108.876	2200611	113.193	113.193	1	1
M21428	C	CC11	37	Outbreak	OB4	2010	Illumina & PacBio	2151792	102	69727	32136	14921	115.71	2199774	113.287	113.287	0.99996	1
M21432	C	CC11	37	Outbreak	OB4	2010	Illumina	2086141	228	21054	8836	5101	160.211
M21714	C	CC11	91	Outbreak	OB5	2010	Illumina	2074212	229	19701	8837	5187	44.8148
M21716	C	CC11	91	Outbreak	OB5	2010	Illumina & PacBio	2133575	106	61857	32792	11092	47.8781	2187997	102.982	102.982	0.999882	0.999995
M21717	C	CC11	91	Outbreak	OB5	2010	Illumina & PacBio	2135462	97	57611	29125	13832	31.9728	2188300	61.6267	61.6267	0.99801	1
M21718	C	CC11	91	Outbreak	OB5	2010	Illumina	2076718	212	23437	8982	5232	186.169
M22057	C	CC11	91	Outbreak	OB5	2010	Illumina	2070780	207	21146	9394	5169	196.627
M22327	C	CC11	91	Outbreak	OB5	2010	Illumina	2067685	218	19946	8477	4961	237.489
M22900	C	CC11	91	Outbreak	OB5	2010	Illumina	2066938	217	20602	9006	4961	164.554
M23763	C	CC11	91	Outbreak	OB5	2010	Illumina	2135765	117	54857	29375	10845	199.854
M24930	C	CC11	417	Outbreak	OB7	2012	Illumina	2080022	233	19022	8396	4946	130.938
M25670	C	CC11	428	Outbreak	OB7	2012	Illumina & PacBio	2087620	252	17934	7923	4607	133.149	2202625	113.444	113.444	0.999974	1
M26294	C	CC11	428	Outbreak	OB7	2012	Illumina & PacBio	2088100	243	22420	7770	4438	171.467	2195388	113.847	113.847	0.99999	1
M26295	C	CC11	428	Outbreak	OB7	2013	Illumina & PacBio	2087239	239	19488	8343	4699	153.583	2202634	113.473	113.473	0.999969	1
M26296	C	CC11	430	Outbreak	OB7	2013	Illumina	2091046	257	19901	7690	4569	175.776
M26919	C	CC11	383	Outbreak	OB7	2012	Illumina & PacBio	2086528	249	18223	7872	4569	219.145	2210724	113.067	113.067	0.999872	0.999981
M26922	C	CC11	439	Outbreak	OB7	2012	Illumina	2090663	241	18359	7530	4625	169.405
M26924	C	CC11	265	Outbreak	OB7	2012	Illumina	2149143	108	67587	30519	15925	56.637
M26925	C	CC11	265	Outbreak	OB7	2012	Illumina & PacBio	2086642	248	17911	7830	4613	173.971	2195380	113.85	113.85	0.999974	1
M26926	C	CC11	265	Outbreak	OB7	2012	Illumina & PacBio	2086465	246	18292	7800	4550	165.7	2220526	112.474	112.474	0.998782	0.999641
M26927	C	CC11	466	Outbreak	OB7	2012	Illumina	2086281	244	18392	7830	4567	139.559
M26931	C	CC11	437	Outbreak	OB7	2012	Illumina	2091639	228	21124	8453	4961	137.16
M26948	C	CC11	454	Outbreak	OB7	2011	Illumina	2090811	271	16215	7247	4132	139.418
M26949	C	CC11	459	Outbreak	OB7	2011	Illumina & PacBio	2209004	1195	2938	1558	864	130.77	2215919	111.887	111.887	0.999472	0.999805
M25941	C	CC11	414	Outbreak	OB8	2012	Illumina	2080629	238	20241	8335	4625	152.189
M25953	C	CC11	265	Outbreak	OB8	2013	Illumina	2151652	122	55462	27209	11003	146.5
M26017	C	CC11	265	Outbreak	OB8	2012	Illumina & PacBio	2154845	117	59944	29089	11679	134.198	2206959	113.257	113.257	0.999991	1
M26263^	C	CC11	366	Outbreak	OB8	2013	Illumina & PacBio	2192725	123	51390	29104	14290	157.095	2264367	110.363	110.363	0.998718	0.999395
M26417^	C	CC11	366	Outbreak	OB8	2013	Illumina & PacBio	2190845	120	50426	29104	11831	147.725	2247997	111.188	111.188	0.999979	1
M27267	C	CC11	433	Sporadic	SP8	2013	Illumina & PacBio	2150037	115	58340	29094	10917	154.751	2224651	112.354	112.354	0.999496	0.999837
M25964	C	CC11	415	Outbreak	OB9	2013	Illumina & PacBio	2124005	95	70571	36457	15349	142.235	2181775	114.491	114.491	0.999973	0.999996
M26021	C	CC11	415	Outbreak	OB9	2013	Illumina	2122409	96	61663	35250	15525	133.275
M26059	C	CC11	265	Outbreak	OB9	2013	Illumina	2140899	117	55573	29103	10053	138.68
M26087	C	CC11	415	Outbreak	OB9	2012	Illumina & PacBio	2065611	202	24292	9975	5938	134.054	2182691	114.51	114.51	0.999962	1
M26088	C	CC11	415	Outbreak	OB9	2012	Illumina & PacBio	2064179	190	24292	11828	6142	151.427	2182595	114.502	114.502	0.999991	1
M26089	C	CC11	413	Outbreak	OB9	2012	Illumina & PacBio	2088367	244	19325	7780	4656	149.82	2201343	113.528	113.528	0.999961	1
M26093	C	CC11	415	Outbreak	OB9	2013	Illumina	2065223	185	27745	13342	6331	159.246
M26251	C	CC11	415	Outbreak	OB9	2013	Illumina & PacBio	2124802	116	58935	30510	12333	224.373	2182662	114.509	114.509	0.999964	1
M26416	C	CC11	415	Outbreak	OB9	2013	Illumina & PacBio	2127223	97	61710	31561	14793	173.209	2182654	114.486	114.486	0.999989	1
M38738	C	CC11	NA	Sporadic	SP14	2015	Illumina	2119396	101	57043	26377	11264	30.9168
M38741	C	CC11	NA	Sporadic	SP14	2015	Illumina	2144348	91	79730	29518	19318	32.4241
M38742	C	CC11	NA	Sporadic	SP14	2015	Illumina	2145113	105	64922	29257	12983	48.2589
M19056	C	CC11	NA	Sporadic	SP2	2009	Illumina	2123386	82	71380	41478	17754	156.712
M19750	C	CC103	244	Sporadic	SP2	2009	Illumina	2125687	114	64731	30949	11957	138.732
M22605	C	CCND (ST2048)	513	Sporadic	SP2	2010	Illumina	2180430	108	64127	29392	15496	191.961
M23327	C	CC32	483	Sporadic	SP2	2011	Illumina	2189625	118	53295	28025	10958	209.958
M25241	C	CC11	NA	Sporadic	SP2	2012	Illumina	2092406	240	21148	8378	4593	140.676
M25633	C	CC11	NA	Sporadic	SP2	2012	Illumina	2087027	376	9836	6077	3290	40.3366
M25635	C	CC11	NA	Sporadic	SP2	2012	Illumina	2079754	194	23606	13385	6485	34.267
M26247	C	CC11	NA	Sporadic	SP2	2013	Illumina	2065453	179	29071	14498	6331	138.5
M28051	C	CC103	NA	Sporadic	SP2	2013	Illumina	2048760	246	18479	8380	4678	145.361
M28053	C	CC103	NA	Sporadic	SP2	2014	Illumina	2045775	241	18666	9340	4779	195.295
M28054	C	CCND (ST11551)	NA	Sporadic	SP2	2014	Illumina	2083727	266	17727	7478	4181	181.556
M28357	C	CC103	NA	Sporadic	SP2	2014	Illumina	2118761	98	61237	34898	15382	43.1409
M29168	C	CC103	NA	Sporadic	SP2	2014	Illumina	2124031	122	46947	29516	15402	60.653
M25874	C	CC11	301	Sporadic	SP4	2012	Illumina	2094315	375	10497	6150	3357	40.291
M28971	C	CC11	NA	Sporadic	SP4	2013	Illumina	2089060	233	21425	8485	4626	205.005
M28979	C	CC11	NA	Sporadic	SP4	2013	Illumina	2080573	228	22996	8391	4799	175.6
M28988	C	CC103	NA	Sporadic	SP4	2014	Illumina	2044681	236	18483	8384	4541	242.899
M37929	C	CC11	NA	Sporadic	SP4	2015	Illumina	2155662	116	60905	30724	10705	119.093
M37936	C	CC103	NA	Sporadic	SP4	2015	Illumina	2118284	105	53973	29516	15108	111.207
M37938	C	CC103	NA	Sporadic	SP4	2015	Illumina	2121809	102	47850	30126	16368	123.637
M20957	C	CC11	179	Sporadic	SP5	2009	Illumina	2154802	116	62627	29131	10416	230.474
M29276	C	CC11	NA	Sporadic	SP5	2014	Illumina	2149860	113	60048	29283	10920	56.6011
M38715	C	CC103	NA	Sporadic	SP5	2015	Illumina	2114558	102	59218	28742	14949	48.1697
M20758	C	CC11	NA	Sporadic	SP6	2009	Illumina	2119717	83	67870	38889	18199	162.424
M22957	C	CC103	NA	Sporadic	SP6	2010	Illumina	2120473	113	61813	32528	14242	158.777
M22960	C	CCND (ST10216)	NA	Sporadic	SP6	2010	Illumina	2164674	95	71864	44372	17867	168.029
M23355	C	CC103	NA	Sporadic	SP6	2011	Illumina	2127865	134	46992	26429	10286	135.895
M25165	C	CC11	NA	Sporadic	SP6	2011	Illumina	2153923	126	54613	28515	11076	42.8721
M25683	C	CC11	NA	Sporadic	SP6	2012	Illumina	2099349	268	16447	8493	4844	37.0945
M25684	C	CC11	NA	Sporadic	SP6	2012	Illumina	2093909	188	28399	14594	6188	35.4119
M25687	C	CC11	NA	Sporadic	SP6	2012	Illumina	2093844	222	21115	12175	5935	45.7899
M25688	C	CC11	417	Sporadic	SP6	2012	Illumina	2099137	204	27294	15327	7005	38.2221
M28412	C	CC103	NA	Sporadic	SP6	2013	Illumina	2124175	117	49953	27755	15098	140.401
M29225	C	CC11	NA	Sporadic	SP11	2014	Illumina	2150232	119	54665	29089	10415	53.2339
M38252	C	CC11	NA	Sporadic	SP11	2015	Illumina	2146000	123	54286	29846	10958	120.24
M38355	C	CC11	NA	Sporadic	SP11	2015	Illumina	2153090	118	52523	29051	13587	55.9421
M21273	C	CC11	361	Sporadic	SP7	2009	Illumina	2155711	114	55751	29491	11080	165.017
M23083	C	CC103	494	Sporadic	SP7	2011	Illumina	2042140	250	19185	8013	4659	216.559
M23677	C	CC11	NA	Sporadic	SP7	2011	Illumina	2152225	113	54851	31260	12081	212.933
M25244	C	CC11	NA	Sporadic	SP7	2012	Illumina	2155776	119	56660	30519	11574	274.456
M27458	C	CC11	475	Sporadic	SP7	2013	Illumina	2090142	257	18380	7436	4318	145.745
M27459	C	CC11	428	Sporadic	SP7	2013	Illumina	2087261	256	17916	7623	4593	161.507
M27885	C	CC11	475	Sporadic	SP7	2013	Illumina	2085332	231	19947	8344	4649	71.2184
M29042	C	CC11	NA	Sporadic	SP7	2014	Illumina	2084637	244	19473	7830	4596	216.668
M38917	C	CC11	NA	Sporadic	SP7	2015	Illumina	2145942	112	59528	29005	13298	34.0757
M18980	C	CC11	265	Sporadic	SP8	2009	Illumina	2155170	122	63966	29186	10920	179.435
M20755	C	CC11	343	Sporadic	SP8	2009	Illumina	2078339	244	18292	7800	4593	216.842
M23151	C	CC11	343	Sporadic	SP8	2010	Illumina	2150929	124	52822	29056	10917	153.219
M23599	C	CC11	392	Sporadic	SP8	2011	Illumina	2123077	88	75910	31627	15846	146.136
M23600	C	CC11	383	Sporadic	SP8	2011	Illumina	2151545	109	69761	29258	11608	146.811
M27471	C	CC11	434	Sporadic	SP8	2013	Illumina	2143101	98	66966	29280	15069	42.7222
M27477	C	CC11	428	Sporadic	SP8	2013	Illumina	2151537	114	76369	29058	11076	187.071
$ If an isolate is from new CC type and is not defined, it is noted as CCND and its ST type is given in parenthesis
* outbreak associated isolates
^ isolates from the same person
